# Supplementary material for: Computational Saturation Mutagenesis Reveals Pathogenic and Structural Impacts of Missense Mutations in Adducin Proteins
Source: Genes (Basel). 2025 Jul 30;16(8):916. doi: 10.3390/genes16080916 (PMC12386066; doi:10.3390/genes16080916)
Supplement: Supplementary file 1 [file genes-16-00916-s001.zip]

Archive with 1 entries (1 files):
- genes-3765659-supplementary.xlsx
