# Supplementary material for: Computational Saturation Mutagenesis Reveals Pathogenic and Structural Impacts of Missense Mutations in Adducin Proteins
Source: Genes (Basel). 2025 Jul 30;16(8):916. doi: 10.3390/genes16080916 (PMC12386066; doi:10.3390/genes16080916)
Supplement: Supplementary file 1 [file genes-16-00916-s001.zip › genes-3765659-supplementary.xlsx]

## Sheet: most_pathogenic_mutations
ADD1									ADD2									ADD3
pos	coords	aa2	AlphaMissense_add1	Rhapsody_add1	polyphen_humdiv_add1	polyphen_humvar_add1	pmut_add1		pos	coords	aa2	AlphaMissense_add2	Rhapsody_add2	polyphen_humdiv_add2	polyphen_humvar_add2	pmut_add2		pos	coords	aa2	AlphaMissense_add3	Rhapsody_add3	polyphen_humdiv_add3	polyphen_humvar_add3	pmut_add3
1	M	D	0.9805	0.727	0.998	0.988	0.8417		22	D	W	0.7007	0.673	0.999	0.997	0.765		1	M	A	0.7648	0.539	0.996	0.986	0.6737
1	M	E	0.8977	0.743	0.998	0.982	0.8417		27	D	W	0.7164	0.682	0.999	0.973	0.5577		1	M	D	0.9729	0.562	0.999	0.996	0.6737
1	M	G	0.8306	0.723	0.992	0.97	0.8417		28	D	C	0.633	0.617	1	0.985	0.6962		1	M	E	0.9151	0.578	0.999	0.994	0.6737
1	M	H	0.889	0.725	0.999	0.991	0.8417		28	D	F	0.6457	0.599	1	0.978	0.6962		1	M	G	0.8446	0.589	0.999	0.994	0.6737
1	M	I	0.7212	0.701	0.975	0.937	0.8335		28	D	K	0.5701	0.545	0.997	0.94	0.6775		1	M	H	0.8444	0.525	1	0.997	0.6737
1	M	K	0.8019	0.729	0.99	0.957	0.8417		28	D	P	0.6469	0.522	0.999	0.98	0.6962		1	M	I	0.7451	0.631	0.995	0.985	0.6427
1	M	N	0.912	0.722	0.998	0.982	0.829		28	D	W	0.9113	0.612	1	0.997	0.6962		1	M	K	0.749	0.619	0.999	0.993	0.6737
1	M	P	0.9096	0.723	0.998	0.982	0.8417		30	E	C	0.7536	0.629	1	0.994	0.7361		1	M	N	0.8787	0.569	0.999	0.996	0.6727
1	M	Q	0.6038	0.751	0.998	0.982	0.8417		30	E	F	0.6976	0.651	1	0.985	0.7691		1	M	P	0.8913	0.575	0.999	0.996	0.6737
1	M	R	0.7278	0.754	0.997	0.981	0.8417		30	E	W	0.8469	0.623	1	0.997	0.7691		1	M	Q	0.5835	0.642	0.999	0.994	0.6737
1	M	S	0.7903	0.666	0.992	0.959	0.8417		31	Y	P	0.7039	0.61	0.996	0.932	0.787		1	M	R	0.7109	0.596	0.999	0.993	0.6737
1	M	T	0.7482	0.716	0.99	0.957	0.8417		39	A	W	0.6518	0.627	0.994	0.967	0.6176		1	M	S	0.7599	0.625	0.996	0.99	0.6737
1	M	W	0.8079	0.712	0.999	0.991	0.829		40	D	M	0.6117	0.744	1	0.972	0.8034		1	M	T	0.777	0.629	0.999	0.989	0.663
1	M	Y	0.8595	0.737	0.998	0.988	0.8335		40	D	W	0.8468	0.71	1	0.995	0.8034		1	M	W	0.8458	0.526	1	0.997	0.662
2	N	F	0.7126	0.796	0.999	0.926	0.6694		41	L	C	0.8501	0.521	1	0.985	0.7243		1	M	Y	0.7728	0.585	0.999	0.996	0.6427
2	N	W	0.8919	0.779	1	0.974	0.6694		41	L	D	0.9393	0.758	0.999	0.979	0.6778		9	V	D	0.5749	0.794	0.998	0.961	0.5645
3	G	F	0.6077	0.737	1	0.969	0.6694		41	L	E	0.8245	0.741	0.999	0.979	0.7532		9	V	H	0.8114	0.711	1	0.98	0.5645
3	G	P	0.6549	0.773	1	0.959	0.6629		41	L	G	0.8748	0.739	0.999	0.979	0.7532		9	V	K	0.6523	0.816	0.998	0.961	0.5645
4	D	W	0.8384	0.791	0.999	0.982	0.632		41	L	K	0.7492	0.73	0.999	0.979	0.7532		9	V	P	0.6261	0.814	0.999	0.973	0.5292
9	V	C	0.9116	0.734	1	0.998	0.6902		41	L	N	0.8473	0.764	0.999	0.985	0.7532		9	V	R	0.6295	0.781	0.999	0.98	0.5645
9	V	D	0.6731	0.838	1	0.997	0.7192		41	L	P	0.7358	0.769	0.999	0.984	0.7462		9	V	W	0.9104	0.686	1	0.996	0.5645
9	V	H	0.8919	0.787	1	0.998	0.7192		41	L	Q	0.587	0.766	1	0.984	0.7532		9	V	Y	0.6697	0.731	0.999	0.98	0.5292
9	V	K	0.7943	0.863	1	0.997	0.7192		41	L	R	0.5932	0.751	0.999	0.984	0.7532		11	T	W	0.8803	0.736	1	0.983	0.5475
9	V	N	0.6514	0.836	1	0.998	0.7192		41	L	S	0.8233	0.692	0.999	0.979	0.6806		11	T	Y	0.6543	0.736	0.999	0.951	0.5475
9	V	P	0.6302	0.849	1	0.997	0.6902		41	L	T	0.6911	0.586	0.999	0.969	0.7532		13	P	D	0.6264	0.607	1	0.983	0.6536
9	V	Q	0.7031	0.835	1	0.998	0.6632		41	L	W	0.582	0.715	1	0.997	0.7243		13	P	W	0.6896	0.648	1	0.998	0.6536
9	V	R	0.7427	0.842	1	0.998	0.7192		41	L	Y	0.7419	0.59	0.999	0.979	0.7243		14	P	D	0.6484	0.607	1	0.999	0.5736
9	V	W	0.9622	0.772	1	0.999	0.7192		42	R	F	0.7325	0.702	0.998	0.974	0.6983		14	P	W	0.7316	0.632	1	1	0.6132
9	V	Y	0.8761	0.787	1	0.997	0.6902		42	R	N	0.7744	0.536	0.994	0.925	0.7532		21	K	C	0.9401	0.699	1	0.983	0.5475
10	V	C	0.8818	0.725	1	0.981	0.577		42	R	P	0.6292	0.689	0.999	0.98	0.7532		21	K	F	0.9812	0.735	1	0.983	0.5475
10	V	D	0.6671	0.84	1	0.974	0.7043		43	Q	C	0.8685	0.531	0.999	0.961	0.787		21	K	H	0.6593	0.634	1	0.983	0.5227
10	V	H	0.8526	0.777	1	0.991	0.7043		43	Q	F	0.9204	0.58	0.998	0.961	0.787		21	K	I	0.8902	0.719	0.999	0.982	0.5475
10	V	K	0.7656	0.867	1	0.974	0.7043		43	Q	I	0.7995	0.581	0.998	0.949	0.7255		21	K	L	0.8495	0.691	0.996	0.933	0.5475
10	V	N	0.6114	0.841	1	0.981	0.7043		43	Q	W	0.8334	0.52	0.999	0.982	0.787		21	K	M	0.7972	0.632	1	0.983	0.5475
10	V	P	0.7177	0.855	1	0.974	0.6753		44	D	A	0.8993	0.686	1	0.998	0.8318		21	K	P	0.7579	0.647	0.999	0.977	0.5634
10	V	Q	0.6549	0.847	1	0.981	0.6043		44	D	C	0.9884	0.685	1	1	0.8318		21	K	S	0.8433	0.739	0.996	0.933	0.5038
10	V	R	0.7257	0.843	1	0.981	0.5839		44	D	E	0.8334	0.604	0.998	0.968	0.8235		21	K	V	0.8399	0.695	0.998	0.967	0.5475
10	V	W	0.9562	0.765	1	0.997	0.7043		44	D	F	0.984	0.692	1	0.999	0.8318		21	K	W	0.9545	0.671	1	0.997	0.5475
10	V	Y	0.828	0.799	1	0.974	0.6753		44	D	G	0.8326	0.647	1	0.998	0.7633		21	K	Y	0.9354	0.736	1	0.983	0.5475
11	T	C	0.6132	0.79	1	0.998	0.7371		44	D	H	0.9144	0.615	1	0.999	0.8318		22	E	C	0.9704	0.705	1	0.998	0.6047
11	T	D	0.6379	0.858	1	0.996	0.7371		44	D	I	0.9758	0.731	1	0.999	0.8318		22	E	F	0.9697	0.758	1	0.991	0.6047
11	T	E	0.5793	0.858	1	0.996	0.717		44	D	K	0.9642	0.652	1	0.998	0.8318		22	E	I	0.8621	0.744	1	0.991	0.6047
11	T	K	0.6163	0.859	1	0.996	0.7371		44	D	L	0.9712	0.733	1	0.999	0.8318		22	E	L	0.8594	0.695	0.999	0.982	0.6047
11	T	W	0.9013	0.851	1	0.998	0.7371		44	D	M	0.9913	0.693	1	1	0.7553		22	E	M	0.8878	0.751	1	0.991	0.6047
11	T	Y	0.6823	0.876	1	0.998	0.7371		44	D	N	0.7171	0.661	1	0.998	0.8235		22	E	P	0.7769	0.658	1	0.988	0.5414
13	P	D	0.587	0.829	1	0.998	0.7446		44	D	P	0.9762	0.654	1	0.999	0.8318		22	E	S	0.6141	0.719	0.996	0.941	0.5359
13	P	W	0.7052	0.851	1	0.999	0.7446		44	D	Q	0.9399	0.675	1	0.999	0.8318		22	E	T	0.7229	0.687	0.999	0.973	0.5039
14	P	C	0.5747	0.851	1	0.999	0.7487		44	D	R	0.9507	0.73	1	0.999	0.8247		22	E	W	0.9895	0.683	1	0.998	0.6047
14	P	D	0.7059	0.825	1	0.998	0.7487		44	D	S	0.8084	0.672	1	0.998	0.8247		22	E	Y	0.9305	0.771	1	0.991	0.6047
14	P	W	0.7906	0.846	1	0.999	0.7487		44	D	T	0.9412	0.665	0.999	0.985	0.8318		24	Y	A	0.9329	0.677	0.996	0.945	0.643
14	P	Y	0.5657	0.861	1	0.999	0.7487		44	D	V	0.9211	0.735	1	0.999	0.8318		24	Y	C	0.7641	0.668	1	0.996	0.643
15	P	W	0.7105	0.811	1	0.976	0.7043		44	D	W	0.9952	0.674	1	1	0.8318		24	Y	D	0.877	0.634	1	0.988	0.6614
16	T	W	0.7068	0.817	1	0.974	0.651		44	D	Y	0.8425	0.697	1	0.999	0.8318		24	Y	E	0.9751	0.659	1	0.983	0.6614
17	T	W	0.6839	0.814	0.998	0.919	0.6463		45	F	C	0.6463	0.592	0.998	0.959	0.7532		24	Y	G	0.8621	0.64	1	0.983	0.6248
19	P	C	0.774	0.867	1	0.986	0.787		45	F	D	0.9387	0.627	0.995	0.947	0.7532		24	Y	H	0.8899	0.6	1	0.995	0.5012
19	P	D	0.8366	0.865	0.999	0.94	0.5761		45	F	E	0.947	0.597	0.995	0.923	0.7532		24	Y	K	0.9756	0.656	1	0.989	0.6614
19	P	E	0.6419	0.86	0.999	0.94	0.7207		45	F	H	0.8785	0.512	0.999	0.982	0.7532		24	Y	L	0.843	0.657	0.999	0.972	0.5607
19	P	F	0.7864	0.903	1	0.969	0.787		45	F	K	0.9504	0.593	0.995	0.923	0.7532		24	Y	M	0.9371	0.585	1	0.996	0.6303
19	P	K	0.7941	0.853	0.999	0.94	0.7727		45	F	N	0.8947	0.622	0.995	0.947	0.7532		24	Y	N	0.7492	0.656	1	0.988	0.5771
19	P	M	0.5913	0.875	1	0.986	0.787		45	F	P	0.9871	0.627	0.995	0.947	0.7532		24	Y	Q	0.9724	0.6	1	0.989	0.6614
19	P	N	0.6454	0.941	0.999	0.959	0.6214		45	F	Q	0.9127	0.627	0.995	0.947	0.7532		24	Y	R	0.9465	0.635	1	0.989	0.6507
19	P	R	0.5678	0.943	0.999	0.957	0.787		45	F	R	0.876	0.622	0.995	0.947	0.7532		24	Y	T	0.9249	0.653	0.999	0.975	0.6614
19	P	W	0.9206	0.855	1	0.994	0.787		46	N	W	0.7865	0.598	0.995	0.961	0.7691		24	Y	W	0.8602	0.589	1	0.996	0.6303
19	P	Y	0.8088	0.905	1	0.969	0.787		48	M	A	0.746	0.64	0.999	0.979	0.8034		25	F	E	0.9521	0.736	0.997	0.947	0.6645
20	H	F	0.6111	0.732	0.998	0.949	0.7691		48	M	C	0.9635	0.627	1	0.993	0.8034		25	F	H	0.8974	0.736	1	0.98	0.6645
20	H	I	0.6882	0.872	0.998	0.949	0.7691		48	M	D	0.972	0.818	1	0.993	0.8034		25	F	K	0.9515	0.736	0.997	0.947	0.6645
20	H	M	0.7514	0.843	0.999	0.961	0.7691		48	M	E	0.8625	0.739	1	0.991	0.8034		25	F	N	0.9277	0.736	0.994	0.947	0.5563
20	H	W	0.7558	0.822	0.999	0.982	0.7691		48	M	F	0.7808	0.591	0.999	0.981	0.7952		25	F	P	0.9821	0.736	0.999	0.973	0.6645
21	K	A	0.9392	0.85	0.998	0.955	0.744		48	M	G	0.8911	0.744	1	0.991	0.8034		25	F	Q	0.9236	0.736	0.999	0.971	0.5677
21	K	C	0.982	0.715	1	0.998	0.7691		48	M	H	0.8777	0.777	1	0.997	0.8034		25	F	R	0.8759	0.736	0.997	0.961	0.6645
21	K	D	0.9785	0.821	0.999	0.949	0.7691		48	M	I	0.8967	0.589	0.997	0.945	0.7952		25	F	W	0.7242	0.736	1	0.991	0.6067
21	K	F	0.9956	0.775	1	0.991	0.7691		48	M	K	0.6907	0.589	1	0.99	0.8034		26	D	A	0.8211	0.678	0.99	0.917	0.6714
21	K	H	0.8707	0.741	1	0.991	0.6715		48	M	N	0.9116	0.799	1	0.993	0.8034		26	D	C	0.9505	0.703	1	0.994	0.6704
21	K	I	0.9673	0.782	1	0.991	0.7691		48	M	P	0.9076	0.797	1	0.993	0.8034		26	D	F	0.9501	0.732	1	0.988	0.6714
21	K	L	0.9375	0.816	0.999	0.972	0.7691		48	M	Q	0.5698	0.621	1	0.993	0.8034		26	D	G	0.7379	0.663	0.999	0.962	0.6704
21	K	M	0.934	0.725	1	0.99	0.7691		48	M	R	0.6814	0.626	1	0.993	0.8034		26	D	H	0.8316	0.613	1	0.987	0.586
21	K	N	0.9704	0.828	0.999	0.971	0.6801		48	M	S	0.8196	0.588	1	0.991	0.8034		26	D	I	0.9471	0.692	0.998	0.955	0.6646
21	K	P	0.9056	0.806	1	0.987	0.7256		48	M	W	0.9148	0.618	1	0.997	0.8034		26	D	K	0.9391	0.651	0.998	0.933	0.6607
21	K	S	0.9589	0.858	0.999	0.972	0.6639		48	M	Y	0.9393	0.653	1	0.993	0.7952		26	D	L	0.8814	0.685	0.998	0.95	0.5318
21	K	V	0.9439	0.824	1	0.987	0.7619		49	E	C	0.9785	0.7	1	0.998	0.8018		26	D	M	0.9757	0.716	1	0.988	0.6007
21	K	W	0.9896	0.705	1	0.998	0.7691		49	E	F	0.9804	0.778	1	0.991	0.7604		26	D	N	0.5956	0.664	0.999	0.962	0.6403
21	K	Y	0.9849	0.789	1	0.991	0.7691		49	E	H	0.8436	0.581	1	0.991	0.6733		26	D	P	0.9383	0.629	1	0.983	0.5045
22	E	A	0.8538	0.842	0.997	0.936	0.7691		49	E	L	0.8588	0.711	0.999	0.951	0.7709		26	D	Q	0.8476	0.658	0.998	0.966	0.6425
22	E	C	0.9941	0.845	1	0.998	0.7691		49	E	M	0.9094	0.757	1	0.991	0.8113		26	D	R	0.8964	0.712	0.999	0.966	0.6149
22	E	D	0.7359	0.854	0.997	0.935	0.6801		49	E	N	0.6937	0.581	0.999	0.981	0.8031		26	D	S	0.5995	0.696	0.999	0.95	0.6597
22	E	F	0.9959	0.911	1	0.991	0.7691		49	E	P	0.9393	0.592	1	0.987	0.8113		26	D	T	0.879	0.655	0.999	0.963	0.5671
22	E	G	0.7435	0.921	0.999	0.971	0.6335		49	E	R	0.742	0.584	0.999	0.965	0.8113		26	D	W	0.9778	0.661	1	0.998	0.6714
22	E	H	0.9877	0.831	1	0.991	0.7114		49	E	T	0.7757	0.577	0.999	0.981	0.8042		26	D	Y	0.7561	0.734	1	0.987	0.5083
22	E	I	0.9758	0.913	1	0.991	0.7691		49	E	V	0.7743	0.709	0.997	0.949	0.8042		27	R	F	0.9287	0.673	1	0.98	0.6763
22	E	L	0.9737	0.911	0.999	0.981	0.7691		49	E	W	0.9877	0.696	1	0.998	0.7604		27	R	I	0.8127	0.651	0.999	0.973	0.6057
22	E	M	0.9827	0.901	1	0.991	0.7691		49	E	Y	0.9421	0.782	1	0.991	0.8113		27	R	L	0.7311	0.634	0.999	0.977	0.6763
22	E	P	0.9534	0.876	1	0.987	0.6939		50	Q	C	0.9769	0.547	0.999	0.982	0.7691		27	R	M	0.8276	0.506	1	0.98	0.6753
22	E	S	0.9206	0.861	0.999	0.972	0.6939		50	Q	F	0.9908	0.577	0.998	0.961	0.7691		27	R	P	0.9213	0.652	0.999	0.985	0.6763
22	E	T	0.9489	0.878	0.999	0.972	0.6578		50	Q	I	0.9551	0.575	0.994	0.926	0.7691		27	R	V	0.8215	0.636	0.999	0.973	0.6057
22	E	V	0.906	0.943	1	0.987	0.6655		50	Q	P	0.7309	0.493	0.997	0.947	0.7401		27	R	W	0.6708	0.63	1	0.996	0.6763
22	E	W	0.9989	0.843	1	0.998	0.7691		50	Q	W	0.9724	0.54	0.999	0.982	0.7691		27	R	Y	0.8031	0.672	0.999	0.98	0.6656
22	E	Y	0.9905	0.937	1	0.991	0.7691		51	K	C	0.9804	0.654	0.999	0.987	0.7193		30	E	C	0.9247	0.623	0.999	0.933	0.6824
24	Y	A	0.9874	0.755	1	0.999	0.7934		51	K	F	0.997	0.679	0.998	0.972	0.7193		30	E	H	0.769	0.554	0.999	0.933	0.6453
24	Y	C	0.9635	0.741	1	0.999	0.7934		51	K	H	0.8266	0.568	0.999	0.972	0.699		30	E	W	0.9748	0.602	0.999	0.969	0.6824
24	Y	D	0.9813	0.731	1	0.999	0.7934		51	K	I	0.982	0.675	0.994	0.945	0.7193		30	E	Y	0.8616	0.611	0.996	0.912	0.6309
24	Y	E	0.9966	0.746	1	0.999	0.7934		51	K	M	0.9116	0.554	0.999	0.971	0.7193		33	P	C	0.818	0.594	1	1	0.6707
24	Y	F	0.5758	0.774	0.999	0.998	0.6344		51	K	P	0.9778	0.564	0.998	0.962	0.7193		33	P	F	0.8592	0.595	1	1	0.6996
24	Y	G	0.9683	0.734	1	0.999	0.7482		51	K	T	0.9082	0.561	0.992	0.917	0.6257		33	P	G	0.573	0.636	1	1	0.6105
24	Y	H	0.9882	0.767	1	0.999	0.6871		51	K	V	0.9636	0.552	0.998	0.945	0.7193		33	P	I	0.6167	0.619	1	1	0.6996
24	Y	I	0.9687	0.741	1	0.999	0.5609		51	K	W	0.9902	0.635	0.999	0.995	0.7193		33	P	N	0.6168	0.626	1	1	0.6707
24	Y	K	0.9978	0.745	1	0.999	0.7934		51	K	Y	0.9766	0.653	0.998	0.972	0.7193		33	P	W	0.8849	0.573	1	1	0.6996
24	Y	L	0.9367	0.746	1	0.999	0.7158		52	K	A	0.9432	0.575	0.999	0.974	0.7536		33	P	Y	0.8066	0.586	1	1	0.6996
24	Y	M	0.9861	0.67	1	0.999	0.7645		52	K	C	0.9739	0.678	1	0.998	0.8318		34	E	C	0.7225	0.514	0.998	0.937	0.6645
24	Y	N	0.953	0.738	1	0.999	0.7433		52	K	D	0.9727	0.525	1	0.994	0.8318		34	E	F	0.7631	0.534	0.998	0.937	0.6645
24	Y	P	0.9723	0.755	1	0.999	0.7449		52	K	E	0.8529	0.512	0.998	0.98	0.8318		34	E	W	0.8844	0.492	0.998	0.988	0.6645
24	Y	Q	0.9973	0.713	1	0.999	0.7934		52	K	F	0.9957	0.711	1	0.995	0.8318		34	E	Y	0.573	0.559	0.994	0.937	0.6645
24	Y	R	0.9929	0.731	1	0.999	0.7934		52	K	G	0.9296	0.606	0.999	0.991	0.8318		35	Y	C	0.8608	0.5	0.999	0.969	0.6675
24	Y	S	0.9526	0.747	1	0.999	0.7934		52	K	H	0.7812	0.549	1	0.995	0.8235		35	Y	I	0.9074	0.507	0.998	0.96	0.6303
24	Y	T	0.9878	0.747	1	0.999	0.7934		52	K	I	0.9744	0.729	1	0.995	0.8318		35	Y	P	0.9934	0.491	0.998	0.96	0.6675
24	Y	V	0.9366	0.751	1	0.999	0.6042		52	K	L	0.9228	0.619	1	0.994	0.8318		35	Y	Q	0.9757	0.509	0.995	0.943	0.6675
24	Y	W	0.9581	0.753	1	0.999	0.7645		52	K	M	0.8976	0.55	1	0.995	0.8247		35	Y	R	0.9536	0.522	0.995	0.922	0.6568
25	F	C	0.9867	0.823	1	0.984	0.6258		52	K	N	0.9401	0.536	0.989	0.917	0.8223		35	Y	V	0.8194	0.515	0.995	0.916	0.6386
25	F	D	0.9955	0.877	0.997	0.97	0.7361		52	K	P	0.9817	0.56	1	0.995	0.8318		37	R	A	0.9318	0.506	0.999	0.962	0.6775
25	F	E	0.995	0.868	0.997	0.97	0.7691		52	K	T	0.9086	0.532	0.999	0.987	0.8318		37	R	D	0.9828	0.563	1	0.989	0.6775
25	F	G	0.9921	0.85	0.997	0.94	0.7691		52	K	V	0.959	0.633	1	0.994	0.8318		37	R	E	0.863	0.523	0.999	0.96	0.6486
25	F	H	0.9868	0.759	0.999	0.978	0.7691		52	K	W	0.9868	0.647	1	0.999	0.8318		37	R	F	0.9781	0.562	1	0.996	0.6775
25	F	K	0.9966	0.868	0.997	0.97	0.7691		52	K	Y	0.9666	0.691	1	0.995	0.8318		37	R	G	0.8984	0.551	1	0.982	0.6184
25	F	M	0.9716	0.799	0.999	0.978	0.7236		53	R	A	0.9671	0.624	1	0.983	0.8997		37	R	I	0.9326	0.554	1	0.989	0.6775
25	F	N	0.992	0.877	0.997	0.97	0.7691		53	R	C	0.92	0.681	1	0.999	0.8997		37	R	L	0.8188	0.551	1	0.983	0.6775
25	F	P	0.9983	0.869	0.999	0.985	0.7691		53	R	D	0.9803	0.67	1	0.994	0.887		37	R	N	0.974	0.49	1	0.983	0.5992
25	F	Q	0.9921	0.868	0.999	0.985	0.7096		53	R	E	0.9136	0.647	1	0.979	0.8997		37	R	P	0.9786	0.564	1	0.989	0.6704
25	F	R	0.9831	0.873	0.999	0.985	0.7691		53	R	F	0.9901	0.687	1	0.996	0.8997		37	R	S	0.9639	0.514	1	0.982	0.5495
25	F	T	0.9872	0.841	0.993	0.94	0.7691		53	R	G	0.9492	0.658	1	0.995	0.887		37	R	T	0.9159	0.498	1	0.982	0.6668
25	F	W	0.9336	0.757	1	0.985	0.7401		53	R	H	0.685	0.642	1	0.996	0.8808		37	R	V	0.9359	0.545	1	0.989	0.6704
26	D	A	0.9627	0.875	1	0.992	0.8318		53	R	I	0.9561	0.698	1	0.996	0.8997		37	R	W	0.7594	0.516	1	0.998	0.6775
26	D	C	0.9945	0.888	1	0.999	0.8247		53	R	K	0.6046	0.646	1	0.968	0.8914		37	R	Y	0.9309	0.576	1	0.996	0.6668
26	D	F	0.9898	0.897	1	0.996	0.8318		53	R	L	0.8775	0.656	1	0.995	0.887		39	R	D	0.982	0.514	0.995	0.929	0.6495
26	D	G	0.9443	0.823	1	0.991	0.8318		53	R	M	0.945	0.632	1	0.996	0.8997		39	R	F	0.9775	0.543	0.998	0.951	0.6495
26	D	H	0.9745	0.797	1	0.998	0.7808		53	R	N	0.9767	0.651	1	0.992	0.8997		39	R	P	0.9852	0.538	0.998	0.951	0.6013
26	D	I	0.9917	0.899	1	0.996	0.8247		53	R	P	0.9862	0.677	0.999	0.959	0.887		39	R	W	0.7687	0.531	0.999	0.982	0.6495
26	D	K	0.9933	0.828	1	0.989	0.8318		53	R	S	0.9851	0.629	1	0.994	0.8997		39	R	Y	0.8965	0.542	0.998	0.951	0.6388
26	D	L	0.9727	0.86	1	0.996	0.7872		53	R	T	0.9576	0.624	1	0.992	0.8997		40	N	C	0.6496	0.547	1	0.97	0.6495
26	D	M	0.9967	0.886	1	0.998	0.7454		53	R	V	0.9568	0.687	1	0.996	0.8997		40	N	F	0.9104	0.555	0.998	0.97	0.6495
26	D	N	0.8798	0.791	1	0.995	0.8235		53	R	W	0.8666	0.644	1	0.999	0.8997		40	N	I	0.774	0.556	0.993	0.94	0.5496
26	D	P	0.9883	0.824	1	0.995	0.7028		53	R	Y	0.9587	0.671	1	0.996	0.8997		40	N	P	0.93	0.569	0.998	0.943	0.502
26	D	Q	0.9769	0.804	1	0.989	0.8318		54	V	A	0.9812	0.631	1	0.987	0.8653		41	M	C	0.8687	0.497	0.999	0.95	0.5618
26	D	R	0.9849	0.889	1	0.994	0.7574		54	V	C	0.9949	0.691	1	0.996	0.8515		41	M	D	0.9803	0.503	0.996	0.933	0.6196
26	D	S	0.8813	0.793	1	0.988	0.7808		54	V	D	0.9956	0.776	1	0.996	0.8653		41	M	H	0.8522	0.511	0.999	0.95	0.544
26	D	T	0.9803	0.823	1	0.995	0.8117		54	V	E	0.9919	0.773	1	0.996	0.8653		41	M	P	0.9746	0.504	0.996	0.933	0.6196
26	D	V	0.9722	0.861	1	0.996	0.7358		54	V	F	0.9603	0.706	1	0.997	0.8523		41	M	Y	0.8442	0.513	0.996	0.933	0.5618
26	D	W	0.9972	0.877	1	0.999	0.8318		54	V	G	0.9632	0.772	1	0.996	0.8653		43	P	C	0.9369	0.638	1	0.994	0.6067
26	D	Y	0.9555	0.892	1	0.998	0.7028		54	V	H	0.997	0.741	1	0.999	0.8653		43	P	D	0.9454	0.521	1	0.992	0.6645
27	R	A	0.9515	0.863	1	0.986	0.7685		54	V	K	0.9915	0.773	1	0.996	0.8526		43	P	E	0.8624	0.508	1	0.992	0.6645
27	R	C	0.9034	0.769	1	0.999	0.6336		54	V	L	0.9704	0.67	0.999	0.971	0.8515		43	P	F	0.9657	0.648	1	0.994	0.6645
27	R	D	0.9605	0.858	0.998	0.981	0.7454		54	V	M	0.9581	0.628	1	0.983	0.8571		43	P	H	0.7859	0.619	1	0.997	0.6645
27	R	E	0.8894	0.853	0.999	0.979	0.7798		54	V	N	0.9895	0.761	1	0.996	0.8653		43	P	I	0.9114	0.64	1	0.994	0.5447
27	R	F	0.9799	0.825	1	0.993	0.787		54	V	P	0.9952	0.773	1	0.996	0.8653		43	P	K	0.9154	0.504	1	0.992	0.6645
27	R	G	0.8885	0.856	0.999	0.988	0.6345		54	V	Q	0.9888	0.753	1	0.996	0.8653		43	P	L	0.6398	0.565	1	0.991	0.6645
27	R	H	0.6461	0.803	1	0.993	0.7078		54	V	R	0.9811	0.76	1	0.996	0.8526		43	P	M	0.8624	0.619	1	0.997	0.6645
27	R	I	0.9436	0.831	1	0.993	0.7685		54	V	S	0.986	0.754	1	0.996	0.8526		43	P	N	0.8961	0.62	1	0.994	0.6067
27	R	K	0.5822	0.851	0.996	0.954	0.6145		54	V	T	0.9781	0.704	1	0.992	0.8653		43	P	Q	0.7382	0.57	1	0.994	0.5319
27	R	L	0.8915	0.86	1	0.992	0.7372		54	V	W	0.9986	0.716	1	0.999	0.8653		43	P	R	0.7896	0.619	1	0.994	0.5563
27	R	M	0.9533	0.738	1	0.997	0.7799		54	V	Y	0.9921	0.704	1	0.996	0.8653		43	P	T	0.5789	0.495	1	0.987	0.5707
27	R	P	0.9716	0.837	1	0.996	0.7362		55	T	W	0.9609	0.681	0.997	0.917	0.6688		43	P	W	0.9766	0.588	1	0.999	0.6645
27	R	Q	0.6049	0.839	1	0.991	0.787		57	I	A	0.9852	0.587	0.999	0.92	0.8018		43	P	Y	0.9513	0.651	1	0.997	0.6645
27	R	S	0.9684	0.839	0.999	0.972	0.6739		57	I	C	0.9949	0.525	1	0.985	0.8113		44	D	C	0.9536	0.609	1	0.994	0.5804
27	R	T	0.9308	0.838	0.999	0.979	0.5712		57	I	D	0.999	0.712	1	0.985	0.8113		44	D	F	0.9394	0.614	1	0.994	0.6996
27	R	V	0.9406	0.832	1	0.991	0.787		57	I	E	0.9971	0.7	1	0.98	0.8113		44	D	G	0.7589	0.502	0.995	0.969	0.5717
27	R	W	0.8937	0.761	1	0.999	0.787		57	I	F	0.8704	0.555	0.999	0.957	0.8031		44	D	H	0.8466	0.525	1	0.997	0.6463
27	R	Y	0.9528	0.828	1	0.993	0.787		57	I	G	0.9983	0.703	1	0.98	0.8113		44	D	I	0.8709	0.587	1	0.994	0.6996
28	V	C	0.964	0.683	0.999	0.942	0.6664		57	I	H	0.9936	0.661	1	0.985	0.8113		44	D	K	0.9329	0.494	1	0.992	0.6889
28	V	D	0.9692	0.817	0.996	0.924	0.7193		57	I	K	0.9955	0.704	1	0.98	0.8113		44	D	L	0.8716	0.563	1	0.992	0.6996
28	V	H	0.9787	0.814	0.997	0.917	0.7193		57	I	P	0.9987	0.71	1	0.985	0.8113		44	D	M	0.9487	0.611	1	0.997	0.6996
28	V	N	0.9458	0.823	0.996	0.924	0.6744		57	I	Q	0.9919	0.709	1	0.985	0.8113		44	D	P	0.9657	0.498	1	0.992	0.648
28	V	P	0.9545	0.813	0.996	0.924	0.5476		57	I	R	0.9881	0.711	1	0.985	0.8113		44	D	Q	0.8517	0.505	1	0.992	0.6117
28	V	Q	0.9303	0.807	0.996	0.924	0.7193		57	I	S	0.9878	0.69	1	0.979	0.8113		44	D	R	0.9172	0.562	1	0.994	0.6996
28	V	R	0.9359	0.823	0.996	0.924	0.7193		57	I	T	0.9927	0.58	0.999	0.957	0.8113		44	D	S	0.5665	0.501	0.996	0.97	0.5482
28	V	W	0.9814	0.798	0.999	0.942	0.7193		57	I	W	0.9938	0.612	1	0.997	0.8113		44	D	T	0.7906	0.486	1	0.988	0.6049
29	D	C	0.9688	0.826	0.999	0.961	0.7691		57	I	Y	0.9707	0.558	1	0.985	0.8031		44	D	V	0.6842	0.563	1	0.991	0.5391
29	D	F	0.979	0.845	0.996	0.961	0.7691		58	L	A	0.9907	0.689	1	0.988	0.8113		44	D	W	0.9869	0.54	1	0.999	0.6996
29	D	H	0.8882	0.71	0.994	0.96	0.7401		58	L	C	0.9918	0.716	1	0.996	0.8113		44	D	Y	0.7591	0.606	1	0.997	0.6996
29	D	I	0.9495	0.853	0.987	0.926	0.7691		58	L	D	0.9998	0.793	1	0.996	0.8113		45	L	A	0.9797	0.548	0.999	0.98	0.6645
29	D	M	0.9775	0.818	0.999	0.961	0.7691		58	L	E	0.9984	0.793	1	0.996	0.8113		45	L	C	0.9913	0.599	1	0.997	0.6067
29	D	W	0.995	0.838	0.999	0.993	0.7691		58	L	G	0.9973	0.788	1	0.996	0.8113		45	L	D	0.9984	0.683	1	0.997	0.5563
29	D	Y	0.8651	0.845	0.994	0.96	0.7691		58	L	H	0.9969	0.695	1	0.968	0.8113		45	L	E	0.9925	0.671	1	0.997	0.6645
30	E	A	0.5724	0.824	0.989	0.936	0.7604		58	L	I	0.7147	0.614	1	0.983	0.7185		45	L	F	0.92	0.588	1	0.992	0.6067
30	E	C	0.9849	0.834	1	0.991	0.8113		58	L	K	0.9957	0.787	1	0.996	0.8113		45	L	G	0.9965	0.652	1	0.992	0.6645
30	E	F	0.9863	0.859	1	0.991	0.8113		58	L	N	0.999	0.787	1	0.996	0.8113		45	L	H	0.9894	0.659	1	0.997	0.6645
30	E	G	0.6129	0.866	0.998	0.971	0.7454		58	L	P	0.9983	0.786	1	0.996	0.7553		45	L	K	0.9789	0.63	1	0.992	0.6645
30	E	H	0.9449	0.787	1	0.991	0.8031		58	L	Q	0.9929	0.791	1	0.996	0.8113		45	L	N	0.9916	0.678	1	0.997	0.6645
30	E	I	0.847	0.874	0.995	0.951	0.7358		58	L	R	0.9869	0.792	1	0.996	0.8113		45	L	P	0.9944	0.679	1	0.997	0.5406
30	E	K	0.6422	0.835	0.998	0.971	0.8113		58	L	S	0.9974	0.78	1	0.995	0.8113		45	L	Q	0.981	0.664	1	0.997	0.6645
30	E	L	0.9068	0.842	0.995	0.929	0.7454		58	L	T	0.9881	0.722	1	0.995	0.8113		45	L	R	0.9658	0.662	1	0.997	0.6645
30	E	M	0.9	0.843	1	0.991	0.7358		58	L	V	0.8639	0.645	1	0.983	0.7592		45	L	S	0.9957	0.607	1	0.992	0.6645
30	E	N	0.8638	0.827	0.998	0.974	0.7242		58	L	W	0.9903	0.741	1	0.998	0.8113		45	L	T	0.9742	0.561	1	0.988	0.6645
30	E	P	0.6987	0.832	1	0.987	0.5797		58	L	Y	0.9956	0.735	1	0.984	0.8031		45	L	W	0.977	0.61	1	0.999	0.6067
30	E	R	0.7931	0.829	1	0.987	0.8113		59	Q	C	0.9286	0.558	0.999	0.942	0.7691		45	L	Y	0.9823	0.634	1	0.994	0.6067
30	E	S	0.7239	0.831	0.999	0.972	0.8113		59	Q	F	0.9873	0.588	0.998	0.942	0.7691		46	R	C	0.6958	0.565	1	0.996	0.6645
30	E	T	0.7493	0.822	0.999	0.972	0.8018		59	Q	I	0.9762	0.598	0.998	0.924	0.7691		46	R	F	0.9785	0.591	1	0.996	0.5563
30	E	W	0.9965	0.823	1	0.998	0.8113		59	Q	W	0.9597	0.578	0.999	0.973	0.7691		46	R	G	0.9512	0.496	1	0.99	0.5563
30	E	Y	0.9768	0.877	1	0.991	0.8113		59	Q	Y	0.9363	0.573	0.998	0.924	0.7691		46	R	I	0.9043	0.585	1	0.989	0.6645
31	N	W	0.9162	0.836	0.994	0.917	0.6962		60	S	A	0.5879	0.696	1	0.991	0.8397		46	R	L	0.7928	0.496	1	0.99	0.6645
33	P	C	0.8829	0.858	1	1	0.8315		60	S	D	0.9464	0.616	0.998	0.952	0.887		46	R	P	0.9912	0.57	1	0.994	0.6645
33	P	D	0.8226	0.797	1	1	0.5523		60	S	E	0.9746	0.749	1	0.992	0.8997		46	R	V	0.9212	0.568	1	0.989	0.5563
33	P	F	0.9113	0.853	1	1	0.8653		60	S	F	0.967	0.787	1	0.999	0.8941		46	R	W	0.7579	0.519	1	0.998	0.6645
33	P	G	0.707	0.847	1	1	0.8515		60	S	G	0.8645	0.741	1	0.994	0.8858		46	R	Y	0.9298	0.591	1	0.996	0.6538
33	P	I	0.6774	0.866	1	1	0.8653		60	S	H	0.7873	0.781	1	0.997	0.8997		47	Q	W	0.9839	0.61	0.995	0.931	0.6824
33	P	K	0.6744	0.797	1	1	0.8507		60	S	I	0.9595	0.77	1	0.997	0.8997		48	D	A	0.9964	0.613	1	1	0.8544
33	P	M	0.6388	0.867	1	1	0.7637		60	S	K	0.9947	0.631	0.998	0.952	0.8997		48	D	C	0.9996	0.618	1	1	0.8544
33	P	N	0.7387	0.866	1	1	0.8653		60	S	L	0.8313	0.763	1	0.996	0.8997		48	D	E	0.9893	0.518	0.999	0.999	0.8355
33	P	W	0.9465	0.854	1	1	0.8653		60	S	M	0.8576	0.777	1	0.999	0.8997		48	D	F	0.9992	0.655	1	1	0.8544
33	P	Y	0.8843	0.853	1	1	0.8653		60	S	N	0.8748	0.761	1	0.996	0.8997		48	D	G	0.9943	0.59	1	0.999	0.6779
34	E	C	0.9646	0.821	0.999	0.972	0.8618		60	S	P	0.9966	0.77	1	0.997	0.881		48	D	H	0.9953	0.622	1	1	0.8437
34	E	F	0.964	0.863	0.999	0.931	0.8618		60	S	Q	0.9444	0.705	0.999	0.982	0.8997		48	D	I	0.9989	0.665	1	1	0.8544
34	E	H	0.8152	0.779	0.999	0.931	0.8328		60	S	R	0.9945	0.787	1	0.996	0.8409		48	D	K	0.9972	0.633	1	1	0.8437
34	E	M	0.8518	0.835	0.999	0.931	0.8618		60	S	T	0.664	0.751	1	0.994	0.8914		48	D	L	0.9986	0.671	1	1	0.8544
34	E	W	0.9876	0.817	0.999	0.987	0.8618		60	S	V	0.9513	0.782	1	0.996	0.7646		48	D	M	0.9996	0.627	1	1	0.7415
34	E	Y	0.9164	0.865	0.999	0.931	0.8618		60	S	W	0.9394	0.747	1	1	0.8997		48	D	N	0.9792	0.596	1	1	0.8355
35	Y	C	0.9667	0.832	1	0.984	0.8113		60	S	Y	0.8842	0.782	1	0.999	0.8997		48	D	P	0.9992	0.648	1	1	0.8544
35	Y	D	0.9741	0.863	0.996	0.969	0.8113		61	P	C	0.9687	0.662	0.999	0.974	0.787		48	D	Q	0.9974	0.638	1	1	0.8437
35	Y	E	0.9928	0.879	0.997	0.97	0.8113		61	P	F	0.989	0.685	0.999	0.974	0.787		48	D	R	0.9966	0.661	1	1	0.8544
35	Y	I	0.9553	0.817	0.997	0.959	0.8031		61	P	H	0.7582	0.676	0.999	0.973	0.787		48	D	S	0.9923	0.599	1	0.999	0.8437
35	Y	K	0.9954	0.883	0.997	0.97	0.8303		61	P	I	0.9572	0.697	0.998	0.965	0.7799		48	D	T	0.998	0.629	1	1	0.8437
35	Y	M	0.9658	0.751	1	0.985	0.8031		61	P	L	0.7986	0.647	0.992	0.922	0.787		48	D	V	0.9961	0.665	1	1	0.8544
35	Y	N	0.9337	0.881	0.996	0.969	0.8113		61	P	M	0.9487	0.655	0.999	0.974	0.6848		48	D	W	0.9996	0.594	1	1	0.8544
35	Y	P	0.9975	0.852	0.999	0.985	0.8113		61	P	N	0.9182	0.639	0.994	0.925	0.787		48	D	Y	0.9838	0.648	1	1	0.8544
35	Y	Q	0.9952	0.805	0.997	0.97	0.8113		61	P	T	0.699	0.639	0.997	0.946	0.7787		49	F	A	0.9837	0.535	0.999	0.972	0.6645
35	Y	R	0.9922	0.873	0.997	0.97	0.8113		61	P	V	0.8684	0.627	0.994	0.925	0.787		49	F	C	0.9398	0.567	1	0.996	0.6645
35	Y	T	0.9804	0.879	0.993	0.94	0.8113		61	P	W	0.9861	0.648	0.999	0.995	0.787		49	F	D	0.9947	0.585	1	0.995	0.6645
35	Y	V	0.9075	0.804	0.997	0.956	0.8113		61	P	Y	0.9706	0.686	0.998	0.974	0.787		49	F	E	0.9945	0.576	1	0.989	0.6645
35	Y	W	0.9566	0.722	1	0.985	0.8031		63	F	C	0.9972	0.812	0.999	0.98	0.906		49	F	G	0.9926	0.56	1	0.989	0.6645
37	R	C	0.9347	0.823	1	0.993	0.7625		63	F	D	0.9992	0.84	0.997	0.961	0.906		49	F	I	0.7986	0.486	0.995	0.943	0.6067
37	R	D	0.997	0.857	1	0.991	0.8318		63	F	E	0.9991	0.836	0.994	0.972	0.906		49	F	K	0.989	0.578	1	0.989	0.6645
37	R	E	0.9652	0.836	1	0.986	0.8318		63	F	H	0.9973	0.746	0.999	0.981	0.906		49	F	N	0.9818	0.593	1	0.996	0.6645
37	R	F	0.9963	0.853	1	0.993	0.8318		63	F	I	0.9807	0.688	0.992	0.961	0.8977		49	F	P	0.9996	0.593	1	0.996	0.6645
37	R	G	0.9776	0.865	0.997	0.971	0.7761		63	F	K	0.9991	0.836	0.987	0.961	0.906		49	F	Q	0.9857	0.595	1	0.996	0.6645
37	R	H	0.7696	0.793	1	0.993	0.7456		63	F	M	0.9935	0.716	0.999	0.981	0.8977		49	F	R	0.9673	0.593	1	0.992	0.6645
37	R	I	0.988	0.835	1	0.993	0.8318		63	F	N	0.999	0.829	0.997	0.948	0.906		49	F	S	0.9835	0.534	1	0.988	0.6645
37	R	L	0.93	0.855	0.999	0.979	0.8318		63	F	P	0.9999	0.825	0.999	0.981	0.906		49	F	T	0.9781	0.537	1	0.989	0.6645
37	R	M	0.9806	0.776	1	0.993	0.8318		63	F	Q	0.9981	0.82	0.999	0.981	0.906		50	N	A	0.5745	0.577	0.996	0.945	0.6067
37	R	N	0.9953	0.826	1	0.991	0.7274		63	F	R	0.9963	0.829	0.998	0.972	0.906		50	N	D	0.6246	0.56	0.998	0.971	0.6067
37	R	P	0.9952	0.843	1	0.991	0.8247		63	F	T	0.9979	0.806	0.987	0.931	0.906		50	N	E	0.8851	0.549	1	0.983	0.6067
37	R	Q	0.5981	0.829	1	0.991	0.6435		63	F	V	0.9751	0.706	0.992	0.961	0.906		50	N	F	0.8724	0.641	1	0.992	0.6645
37	R	S	0.9944	0.852	0.997	0.971	0.7761		63	F	W	0.9804	0.712	0.999	0.981	0.906		50	N	G	0.5991	0.508	0.999	0.962	0.6249
37	R	T	0.9893	0.843	0.998	0.979	0.8117		63	F	Y	0.9507	0.628	0.997	0.973	0.8977		50	N	I	0.708	0.622	1	0.991	0.6645
37	R	V	0.9864	0.846	0.999	0.981	0.8247		64	R	W	0.7392	0.714	0.996	0.946	0.5963		50	N	M	0.6975	0.607	1	0.996	0.6352
37	R	W	0.9285	0.801	1	0.999	0.8318		65	E	C	0.9792	0.684	0.997	0.958	0.787		50	N	P	0.9372	0.591	1	0.989	0.6067
37	R	Y	0.9848	0.845	1	0.993	0.8318		65	E	W	0.991	0.665	0.997	0.958	0.787		50	N	Q	0.6598	0.513	1	0.989	0.6067
39	R	D	0.998	0.873	0.997	0.97	0.7934		66	E	C	0.9957	0.662	0.999	0.982	0.7934		50	N	V	0.6164	0.594	1	0.989	0.6645
39	R	E	0.9778	0.829	0.993	0.94	0.7645		66	E	F	0.9972	0.706	0.998	0.936	0.7934		50	N	W	0.9417	0.561	1	0.998	0.6645
39	R	F	0.9975	0.844	1	0.985	0.7934		66	E	H	0.9772	0.567	0.999	0.956	0.7645		51	M	W	0.9269	0.487	0.998	0.936	0.5229
39	R	G	0.9747	0.835	0.991	0.937	0.7934		66	E	M	0.9818	0.694	0.998	0.936	0.7934		52	M	C	0.9923	0.515	0.999	0.933	0.7093
39	R	H	0.8442	0.781	1	0.985	0.7645		66	E	P	0.9983	0.619	0.994	0.916	0.7934		52	M	D	0.9963	0.578	0.996	0.912	0.7382
39	R	I	0.9854	0.865	0.999	0.97	0.7934		66	E	W	0.9987	0.624	0.999	0.982	0.7934		52	M	H	0.9838	0.587	0.999	0.933	0.7382
39	R	L	0.9497	0.835	0.997	0.956	0.6652		66	E	Y	0.9888	0.695	0.999	0.956	0.7934		52	M	N	0.9821	0.568	0.996	0.912	0.7382
39	R	M	0.9741	0.739	1	0.984	0.5251		67	L	E	0.9961	0.809	0.999	0.928	0.906		52	M	P	0.9935	0.567	0.996	0.912	0.7382
39	R	N	0.9946	0.834	0.997	0.97	0.7934		67	L	F	0.9917	0.773	1	0.972	0.8977		52	M	W	0.9869	0.498	0.999	0.933	0.7275
39	R	P	0.9978	0.875	0.999	0.98	0.7499		67	L	H	0.9992	0.789	1	0.992	0.8511		52	M	Y	0.9848	0.51	0.996	0.912	0.7011
39	R	Q	0.7179	0.828	0.997	0.97	0.7645		67	L	I	0.8274	0.752	0.997	0.931	0.8255		53	E	A	0.6895	0.544	1	0.998	0.7382
39	R	S	0.996	0.811	0.991	0.937	0.7934		67	L	K	0.9939	0.795	1	0.972	0.906		53	E	C	0.9885	0.538	1	1	0.7382
39	R	T	0.9921	0.813	0.996	0.954	0.7934		67	L	M	0.781	0.78	1	0.98	0.8013		53	E	F	0.9922	0.59	1	0.999	0.7382
39	R	V	0.9858	0.864	0.997	0.94	0.7934		67	L	N	0.9988	0.803	0.999	0.961	0.906		53	E	G	0.6464	0.532	1	0.999	0.5868
39	R	W	0.9545	0.845	1	0.997	0.7934		67	L	P	0.9994	0.804	1	0.98	0.906		53	E	H	0.9438	0.609	1	0.999	0.5848
39	R	Y	0.9814	0.854	1	0.985	0.7934		67	L	Q	0.9976	0.786	1	0.98	0.8862		53	E	I	0.9659	0.588	1	0.999	0.6329
40	N	C	0.8106	0.84	1	0.985	0.7691		67	L	R	0.9936	0.791	1	0.98	0.906		53	E	K	0.8824	0.571	1	0.998	0.6591
40	N	D	0.8285	0.779	0.985	0.926	0.7401		67	L	S	0.9993	0.795	0.997	0.931	0.906		53	E	L	0.9334	0.55	1	0.999	0.7382
40	N	E	0.9548	0.796	0.997	0.956	0.7401		67	L	T	0.9866	0.782	0.997	0.948	0.8511		53	E	M	0.9512	0.568	1	0.999	0.7382
40	N	F	0.9634	0.835	1	0.985	0.7691		67	L	W	0.9938	0.685	1	0.992	0.906		53	E	N	0.8238	0.61	1	0.999	0.7011
40	N	H	0.5687	0.775	1	0.984	0.6328		67	L	Y	0.9977	0.787	1	0.981	0.8977		53	E	P	0.9924	0.586	1	0.999	0.7382
40	N	I	0.9132	0.858	0.999	0.979	0.6453		68	E	C	0.9928	0.79	0.999	0.987	0.8318		53	E	R	0.9015	0.609	1	0.999	0.7093
40	N	K	0.9506	0.795	0.996	0.954	0.7401		68	E	G	0.7896	0.789	0.992	0.934	0.7913		53	E	S	0.7707	0.564	1	0.998	0.6599
40	N	L	0.8276	0.84	0.997	0.956	0.7691		68	E	H	0.9489	0.719	0.999	0.967	0.8235		53	E	T	0.8945	0.577	1	0.999	0.6503
40	N	M	0.8753	0.811	1	0.985	0.6057		68	E	P	0.9975	0.778	0.998	0.967	0.7536		53	E	V	0.877	0.549	1	0.999	0.7311
40	N	Q	0.8753	0.805	0.999	0.98	0.6403		68	E	T	0.9182	0.72	0.987	0.915	0.7767		53	E	W	0.9962	0.538	1	1	0.641
40	N	R	0.9188	0.805	0.997	0.97	0.7114		68	E	W	0.9972	0.757	0.999	0.987	0.8318		53	E	Y	0.9779	0.592	1	0.999	0.7382
40	N	V	0.8623	0.849	0.997	0.959	0.7691		68	E	Y	0.9883	0.835	0.998	0.952	0.8318		54	Q	A	0.7399	0.492	0.997	0.94	0.6249
40	N	W	0.9872	0.829	1	0.997	0.6652		70	L	W	0.8732	0.682	0.997	0.94	0.6588		54	Q	C	0.9908	0.607	1	0.994	0.6645
40	N	Y	0.7612	0.833	1	0.984	0.7691		71	I	C	0.996	0.796	0.998	0.931	0.8318		54	Q	D	0.9066	0.522	0.999	0.956	0.6067
41	M	C	0.9817	0.682	0.999	0.942	0.7401		71	I	H	0.9969	0.813	0.998	0.931	0.8318		54	Q	F	0.9948	0.627	1	0.994	0.6645
41	M	H	0.9824	0.784	0.999	0.942	0.7131		71	I	Q	0.9914	0.828	0.998	0.931	0.8247		54	Q	G	0.7096	0.549	0.999	0.973	0.6645
41	M	Y	0.979	0.695	0.996	0.924	0.7401		71	I	W	0.9948	0.653	0.998	0.972	0.8318		54	Q	I	0.9729	0.616	0.999	0.982	0.6645
42	A	D	0.9547	0.723	0.994	0.92	0.7189		74	Q	C	0.9684	0.733	1	0.985	0.8318		54	Q	L	0.8061	0.549	0.999	0.972	0.6213
42	A	F	0.9759	0.759	0.998	0.962	0.7542		74	Q	D	0.9116	0.742	0.997	0.939	0.7808		54	Q	M	0.8434	0.538	1	0.994	0.6213
42	A	H	0.9269	0.744	0.999	0.972	0.6947		74	Q	G	0.7312	0.718	0.997	0.955	0.8318		54	Q	N	0.7049	0.511	0.999	0.973	0.5547
42	A	I	0.9849	0.666	0.998	0.945	0.7542		74	Q	I	0.9479	0.74	0.994	0.945	0.8247		54	Q	P	0.9513	0.522	0.999	0.991	0.6249
42	A	Q	0.9066	0.667	0.994	0.92	0.6993		74	Q	M	0.817	0.701	1	0.985	0.8318		54	Q	S	0.6891	0.515	0.997	0.956	0.5635
42	A	W	0.9968	0.735	0.999	0.987	0.7542		74	Q	N	0.5772	0.727	0.999	0.979	0.8235		54	Q	T	0.7748	0.502	0.999	0.973	0.6067
42	A	Y	0.9821	0.755	0.998	0.972	0.7542		74	Q	P	0.9674	0.743	0.999	0.979	0.8244		54	Q	V	0.9102	0.525	0.999	0.973	0.6645
43	P	C	0.9923	0.813	1	0.991	0.7401		74	Q	R	0.5869	0.707	0.999	0.979	0.8247		54	Q	W	0.9941	0.588	1	0.994	0.6645
43	P	D	0.9956	0.759	1	0.987	0.7691		74	Q	V	0.8542	0.728	0.994	0.939	0.7808		54	Q	Y	0.9821	0.522	0.999	0.992	0.6645
43	P	E	0.9854	0.771	0.999	0.972	0.7691		74	Q	W	0.9801	0.738	1	0.993	0.8318		56	K	A	0.9727	0.567	1	0.998	0.7322
43	P	F	0.996	0.821	1	0.991	0.7691		74	Q	Y	0.9322	0.743	0.999	0.97	0.7358		56	K	C	0.9801	0.551	1	1	0.8371
43	P	G	0.9679	0.813	0.998	0.949	0.648		78	G	C	0.635	0.773	0.999	0.992	0.8653		56	K	D	0.9919	0.603	1	0.999	0.8265
43	P	H	0.9756	0.809	1	0.991	0.7691		78	G	F	0.9559	0.776	0.998	0.972	0.8502		56	K	E	0.9366	0.602	1	0.997	0.8265
43	P	I	0.9879	0.803	0.999	0.986	0.7288		78	G	I	0.8695	0.779	0.997	0.928	0.8653		56	K	F	0.9973	0.602	1	0.999	0.8371
43	P	K	0.9934	0.772	0.998	0.929	0.7691		78	G	L	0.9195	0.786	0.975	0.928	0.8653		56	K	G	0.9673	0.549	1	0.999	0.8371
43	P	L	0.8937	0.811	0.998	0.96	0.7691		78	G	M	0.9028	0.778	0.998	0.989	0.8653		56	K	H	0.8514	0.575	1	0.999	0.8182
43	P	M	0.9829	0.805	1	0.991	0.7691		78	G	P	0.9507	0.804	0.998	0.972	0.8571		56	K	I	0.9838	0.596	1	0.999	0.8371
43	P	N	0.9907	0.801	1	0.987	0.7401		78	G	Q	0.7467	0.795	0.998	0.972	0.8047		56	K	L	0.9543	0.549	1	0.999	0.8371
43	P	Q	0.9694	0.733	0.998	0.98	0.7068		78	G	R	0.8219	0.804	0.995	0.96	0.8088		56	K	M	0.9407	0.572	1	0.999	0.7322
43	P	S	0.8962	0.779	0.997	0.946	0.6938		78	G	V	0.7226	0.786	0.967	0.925	0.8653		56	K	N	0.9762	0.633	1	0.999	0.8265
43	P	T	0.9241	0.77	0.998	0.971	0.6254		78	G	W	0.8555	0.742	0.999	0.992	0.8653		56	K	P	0.9962	0.603	1	0.999	0.8371
43	P	V	0.9395	0.819	0.998	0.962	0.6781		78	G	Y	0.8778	0.775	0.999	0.981	0.8653		56	K	Q	0.6364	0.631	1	0.999	0.6795
43	P	W	0.9979	0.78	1	0.998	0.7691		86	A	C	0.9445	0.569	0.999	0.956	0.8113		56	K	S	0.9794	0.589	1	0.998	0.7082
43	P	Y	0.9954	0.831	1	0.991	0.7206		86	A	F	0.9111	0.647	0.999	0.956	0.8113		56	K	T	0.951	0.598	1	0.999	0.8371
44	D	A	0.9089	0.757	0.999	0.983	0.7899		86	A	H	0.9634	0.653	0.998	0.936	0.7563		56	K	V	0.9733	0.565	1	0.999	0.8371
44	D	C	0.9923	0.776	1	0.999	0.8311		86	A	M	0.8126	0.629	0.999	0.956	0.7553		56	K	W	0.9934	0.539	1	1	0.8371
44	D	E	0.8877	0.807	1	0.986	0.7655		86	A	P	0.9325	0.618	0.997	0.954	0.7592		56	K	Y	0.9863	0.6	1	0.999	0.8371
44	D	F	0.9887	0.79	1	0.996	0.8797		86	A	W	0.9912	0.601	0.999	0.992	0.8113		57	R	A	0.9885	0.575	1	0.997	0.8544
44	D	H	0.9637	0.716	1	0.996	0.8312		86	A	Y	0.9561	0.645	0.999	0.956	0.8113		57	R	C	0.9719	0.567	1	1	0.8544
44	D	I	0.984	0.795	1	0.996	0.8797		87	L	C	0.9954	0.735	1	0.981	0.906		57	R	D	0.9935	0.545	1	0.999	0.8544
44	D	K	0.9921	0.727	1	0.995	0.8797		87	L	D	0.9998	0.721	0.999	0.961	0.906		57	R	E	0.9681	0.588	1	0.998	0.8437
44	D	L	0.9726	0.762	1	0.996	0.8797		87	L	E	0.998	0.728	0.999	0.948	0.9004		57	R	F	0.9935	0.582	1	0.999	0.7495
44	D	M	0.9934	0.789	1	0.999	0.8797		87	L	F	0.9314	0.729	0.999	0.972	0.8921		57	R	G	0.9815	0.49	1	0.999	0.8544
44	D	N	0.7261	0.783	1	0.991	0.7067		87	L	G	0.9969	0.73	0.997	0.948	0.8933		57	R	H	0.8167	0.612	1	0.999	0.8355
44	D	P	0.993	0.729	1	0.995	0.8595		87	L	H	0.9976	0.712	1	0.992	0.906		57	R	I	0.9753	0.579	1	0.999	0.8544
44	D	Q	0.9801	0.769	1	0.996	0.8646		87	L	K	0.994	0.736	0.997	0.928	0.906		57	R	K	0.693	0.562	1	0.996	0.8355
44	D	R	0.9866	0.784	1	0.996	0.8797		87	L	N	0.9987	0.727	0.999	0.948	0.8884		57	R	L	0.9373	0.49	1	0.999	0.8473
44	D	S	0.8238	0.778	1	0.988	0.7899		87	L	P	0.9969	0.725	1	0.97	0.8368		57	R	M	0.9748	0.574	1	0.999	0.8544
44	D	T	0.9599	0.737	1	0.995	0.75		87	L	Q	0.9935	0.735	1	0.97	0.8409		57	R	N	0.9901	0.612	1	0.999	0.8437
44	D	V	0.9351	0.763	1	0.996	0.7402		87	L	R	0.9911	0.734	0.999	0.96	0.906		57	R	P	0.997	0.564	1	1	0.8544
44	D	W	0.9987	0.759	1	0.999	0.8797		87	L	W	0.9825	0.689	1	0.992	0.906		57	R	Q	0.8072	0.619	1	0.999	0.6156
44	D	Y	0.95	0.784	1	0.998	0.867		87	L	Y	0.9919	0.739	1	0.981	0.8977		57	R	S	0.9952	0.56	1	0.998	0.8544
45	L	A	0.995	0.753	1	0.999	0.7934		89	Q	W	0.9866	0.586	0.997	0.98	0.8318		57	R	T	0.9858	0.562	1	0.999	0.8437
45	L	C	0.9987	0.733	1	0.999	0.7645		90	I	A	0.9884	0.594	0.999	0.972	0.787		57	R	V	0.9757	0.559	1	0.999	0.8544
45	L	D	0.9997	0.786	1	0.999	0.7397		90	I	C	0.9989	0.59	1	0.991	0.787		57	R	W	0.9428	0.563	1	1	0.8029
45	L	E	0.9988	0.775	1	0.999	0.7934		90	I	D	0.9996	0.628	1	0.991	0.787		57	R	Y	0.9778	0.566	1	0.999	0.8437
45	L	F	0.9767	0.763	1	0.999	0.7645		90	I	E	0.9979	0.626	1	0.991	0.787		58	V	A	0.9921	0.657	0.999	0.996	0.8265
45	L	G	0.9993	0.773	1	0.999	0.7934		90	I	F	0.9308	0.516	0.999	0.973	0.7787		58	V	C	0.9969	0.694	1	0.999	0.7889
45	L	H	0.9985	0.78	1	1	0.7934		90	I	G	0.9992	0.612	1	0.991	0.787		58	V	D	0.9978	0.686	1	0.999	0.8371
45	L	K	0.997	0.759	1	0.999	0.7397		90	I	H	0.999	0.617	1	0.991	0.787		58	V	E	0.9963	0.641	1	0.999	0.8371
45	L	M	0.8039	0.747	1	0.999	0.7253		90	I	K	0.9966	0.622	1	0.991	0.787		58	V	F	0.9694	0.686	1	0.999	0.8265
45	L	N	0.9988	0.787	1	0.999	0.7934		90	I	N	0.9979	0.619	1	0.99	0.787		58	V	G	0.9793	0.669	1	0.999	0.8371
45	L	P	0.9991	0.785	1	0.999	0.7454		90	I	P	0.999	0.62	1	0.991	0.787		58	V	H	0.9983	0.708	1	0.999	0.8371
45	L	Q	0.9978	0.786	1	0.999	0.7934		90	I	Q	0.998	0.617	1	0.991	0.787		58	V	K	0.995	0.642	1	0.999	0.8301
45	L	R	0.9936	0.779	1	0.999	0.7934		90	I	R	0.9954	0.621	1	0.991	0.787		58	V	L	0.9892	0.656	0.999	0.996	0.8182
45	L	S	0.9994	0.751	1	0.999	0.7934		90	I	S	0.9974	0.61	1	0.987	0.787		58	V	M	0.9803	0.697	1	0.999	0.8182
45	L	T	0.9943	0.74	1	0.999	0.7934		90	I	T	0.9937	0.562	1	0.98	0.787		58	V	N	0.9944	0.683	1	0.999	0.8371
45	L	V	0.7913	0.799	0.999	0.998	0.6843		90	I	W	0.9965	0.553	1	0.996	0.787		58	V	P	0.9982	0.652	1	0.999	0.8265
45	L	W	0.9964	0.775	1	1	0.7645		91	A	C	0.784	0.752	1	0.972	0.787		58	V	Q	0.9949	0.659	1	0.999	0.8371
45	L	Y	0.997	0.739	1	0.999	0.7259		91	A	E	0.9492	0.783	0.998	0.954	0.7049		58	V	R	0.9893	0.686	1	0.999	0.7322
46	R	A	0.9959	0.767	1	0.999	0.7934		91	A	F	0.924	0.793	0.999	0.972	0.787		58	V	S	0.9937	0.64	1	0.999	0.8301
46	R	C	0.9676	0.734	1	1	0.7934		91	A	H	0.9319	0.779	1	0.972	0.7249		58	V	T	0.9853	0.671	1	0.998	0.8265
46	R	E	0.988	0.761	1	0.999	0.5074		91	A	M	0.6527	0.776	1	0.972	0.7799		58	V	W	0.9993	0.653	1	1	0.8371
46	R	F	0.9981	0.733	1	0.999	0.7397		91	A	P	0.9956	0.787	0.999	0.979	0.7245		58	V	Y	0.9953	0.685	1	0.999	0.8265
46	R	G	0.9943	0.719	1	1	0.7654		91	A	R	0.9049	0.79	0.997	0.945	0.7296		59	T	D	0.8803	0.518	1	0.983	0.5085
46	R	H	0.9054	0.739	1	0.999	0.7645		91	A	W	0.9794	0.706	1	0.995	0.787		59	T	R	0.7019	0.531	0.999	0.983	0.5085
46	R	I	0.9899	0.722	1	0.999	0.7934		91	A	Y	0.9446	0.793	1	0.972	0.787		61	I	C	0.9844	0.495	0.999	0.963	0.7093
46	R	K	0.7402	0.786	0.999	0.997	0.543		92	D	A	0.71	0.735	0.999	0.98	0.7358		61	I	D	0.9972	0.578	0.998	0.951	0.7382
46	R	L	0.9648	0.719	1	1	0.7934		92	D	C	0.9531	0.726	1	0.999	0.8318		61	I	E	0.9928	0.571	0.994	0.93	0.7382
46	R	M	0.9924	0.701	1	0.999	0.7934		92	D	F	0.9644	0.77	1	0.993	0.8318		61	I	G	0.9956	0.569	0.994	0.93	0.7382
46	R	N	0.9988	0.759	1	0.999	0.7934		92	D	G	0.6726	0.698	0.999	0.979	0.6885		61	I	H	0.9827	0.57	0.999	0.963	0.7382
46	R	P	0.9985	0.719	1	1	0.7934		92	D	H	0.8267	0.728	0.991	0.91	0.6527		61	I	N	0.9662	0.58	0.997	0.949	0.7382
46	R	Q	0.7768	0.76	1	0.999	0.6566		92	D	I	0.9438	0.787	1	0.993	0.7808		61	I	P	0.9975	0.579	0.998	0.951	0.7382
46	R	S	0.9977	0.741	1	1	0.7397		92	D	K	0.938	0.684	0.999	0.974	0.7767		61	I	Q	0.9796	0.582	0.994	0.947	0.7382
46	R	T	0.9964	0.739	1	0.999	0.7934		92	D	L	0.9142	0.793	0.999	0.99	0.8318		61	I	R	0.9767	0.58	0.994	0.93	0.7382
46	R	V	0.991	0.688	1	0.999	0.7397		92	D	M	0.9648	0.766	1	0.993	0.8318		61	I	W	0.981	0.559	0.999	0.963	0.7093
46	R	W	0.9679	0.727	1	1	0.7934		92	D	P	0.9942	0.748	1	0.993	0.7808		61	I	Y	0.9097	0.548	0.998	0.951	0.7011
46	R	Y	0.9928	0.757	1	0.999	0.7934		92	D	Q	0.8568	0.664	0.999	0.981	0.8247		62	L	A	0.9905	0.736	1	0.998	0.7382
47	Q	A	0.7239	0.799	0.996	0.939	0.5617		92	D	R	0.9302	0.8	0.999	0.986	0.8318		62	L	C	0.9925	0.736	1	0.999	0.7093
47	Q	C	0.9953	0.8	1	0.998	0.8318		92	D	T	0.7902	0.698	0.999	0.986	0.7358		62	L	D	0.9998	0.736	1	0.999	0.7382
47	Q	F	0.9963	0.827	1	0.991	0.8244		92	D	V	0.8221	0.789	1	0.993	0.7913		62	L	E	0.998	0.736	1	0.999	0.6879
47	Q	G	0.8816	0.783	0.999	0.972	0.8318		92	D	W	0.9918	0.697	1	0.999	0.8318		62	L	F	0.9394	0.736	1	0.999	0.6491
47	Q	H	0.9688	0.769	1	0.99	0.8235		92	D	Y	0.7889	0.778	1	0.989	0.8318		62	L	G	0.9974	0.736	1	0.999	0.7382
47	Q	I	0.9814	0.8	1	0.991	0.7808		114	P	C	0.753	0.739	1	0.998	0.909		62	L	H	0.9963	0.736	1	1	0.7382
47	Q	K	0.8869	0.846	0.989	0.915	0.8235		114	P	D	0.95	0.766	1	0.996	0.8616		62	L	I	0.6214	0.736	1	0.997	0.6491
47	Q	L	0.8673	0.781	0.998	0.971	0.8318		114	P	E	0.8423	0.765	1	0.992	0.8469		62	L	K	0.9936	0.736	1	0.999	0.7382
47	Q	M	0.873	0.748	1	0.991	0.8318		114	P	F	0.9133	0.752	1	0.996	0.8679		62	L	N	0.9984	0.736	1	0.999	0.7382
47	Q	N	0.8848	0.785	0.999	0.972	0.7612		114	P	G	0.7217	0.739	1	0.985	0.8626		62	L	P	0.9981	0.736	1	0.999	0.6792
47	Q	P	0.985	0.723	0.999	0.987	0.8318		114	P	H	0.6458	0.758	1	0.996	0.8488		62	L	Q	0.992	0.736	1	0.999	0.7382
47	Q	R	0.8952	0.78	0.998	0.971	0.8318		114	P	I	0.7996	0.76	1	0.994	0.846		62	L	R	0.9869	0.736	1	0.999	0.7382
47	Q	S	0.8249	0.815	0.999	0.962	0.7233		114	P	K	0.8514	0.767	1	0.992	0.8566		62	L	S	0.9977	0.736	1	0.999	0.7382
47	Q	T	0.879	0.753	0.999	0.972	0.8247		114	P	M	0.7467	0.763	1	0.996	0.8577		62	L	T	0.9882	0.736	1	0.999	0.7382
47	Q	V	0.9398	0.779	1	0.987	0.8318		114	P	N	0.8452	0.653	1	0.968	0.8542		62	L	V	0.8349	0.736	0.999	0.997	0.6491
47	Q	W	0.9975	0.792	1	0.998	0.8318		114	P	R	0.6327	0.767	1	0.996	0.8469		62	L	W	0.9897	0.736	1	1	0.7093
47	Q	Y	0.9949	0.709	1	0.991	0.8318		114	P	W	0.9592	0.712	1	0.999	0.8469		62	L	Y	0.9946	0.736	1	0.999	0.7011
48	D	A	0.9993	0.742	1	1	0.906		114	P	Y	0.8886	0.752	1	0.996	0.8679		63	Q	C	0.773	0.583	0.999	0.946	0.6645
48	D	C	0.9993	0.743	1	1	0.906		115	I	C	0.9573	0.756	1	0.987	0.803		63	Q	F	0.934	0.593	0.996	0.946	0.6645
48	D	E	0.9977	0.801	0.999	0.999	0.8977		115	I	D	0.9981	0.797	1	0.987	0.693		63	Q	M	0.6106	0.563	0.999	0.946	0.6645
48	D	F	0.9993	0.742	1	1	0.906		115	I	E	0.9941	0.804	1	0.987	0.681		63	Q	W	0.8889	0.582	0.999	0.975	0.6645
48	D	G	0.9993	0.725	1	0.999	0.8021		115	I	F	0.8877	0.67	0.998	0.98	0.646		63	Q	Y	0.7817	0.57	0.996	0.929	0.6645
48	D	H	0.9993	0.681	1	1	0.906		115	I	G	0.9884	0.802	0.999	0.975	0.681		64	S	D	0.9306	0.601	1	0.998	0.8437
48	D	I	0.9993	0.762	1	1	0.906		115	I	H	0.9959	0.799	1	0.987	0.693		64	S	E	0.9702	0.603	1	0.998	0.8437
48	D	K	0.9993	0.703	1	1	0.906		115	I	K	0.9908	0.806	0.999	0.981	0.7579		64	S	F	0.9501	0.586	1	0.999	0.8042
48	D	L	0.9993	0.755	1	1	0.906		115	I	N	0.9751	0.795	1	0.987	0.681		64	S	G	0.7979	0.603	0.999	0.997	0.8355
48	D	M	0.9993	0.746	1	1	0.8409		115	I	P	0.9684	0.793	1	0.987	0.681		64	S	H	0.7975	0.628	1	0.999	0.8437
48	D	N	0.9959	0.758	1	1	0.8921		115	I	Q	0.9893	0.798	1	0.987	0.7148		64	S	I	0.9457	0.602	1	0.999	0.8544
48	D	P	0.9993	0.708	1	1	0.906		115	I	R	0.986	0.799	1	0.987	0.6782		64	S	K	0.9931	0.599	1	0.998	0.8544
48	D	Q	0.9993	0.749	1	1	0.906		115	I	T	0.9095	0.742	0.997	0.951	0.6584		64	S	L	0.7779	0.565	1	0.998	0.8544
48	D	R	0.9993	0.761	1	1	0.8819		115	I	W	0.9971	0.67	1	0.998	0.6431		64	S	M	0.7927	0.627	1	0.999	0.8544
48	D	S	0.9987	0.763	1	0.999	0.906		115	I	Y	0.9898	0.757	1	0.987	0.646		64	S	N	0.8252	0.61	1	0.998	0.8437
48	D	T	0.9993	0.705	1	1	0.906		116	N	E	0.9457	0.588	1	0.981	0.8143		64	S	P	0.9958	0.603	1	0.999	0.8355
48	D	V	0.9993	0.747	1	1	0.906		116	N	F	0.8881	0.684	1	0.994	0.8772		64	S	Q	0.9408	0.625	1	0.999	0.8437
48	D	W	0.9993	0.735	1	1	0.906		116	N	I	0.8	0.675	1	0.993	0.8375		64	S	R	0.9941	0.605	1	0.999	0.7517
48	D	Y	0.9975	0.729	1	1	0.906		116	N	K	0.9123	0.578	1	0.991	0.7755		64	S	V	0.9217	0.577	1	0.999	0.6828
49	F	A	0.9979	0.769	1	0.999	0.7934		116	N	M	0.7393	0.692	1	0.994	0.8025		64	S	W	0.9388	0.629	1	1	0.8544
49	F	C	0.992	0.8	1	0.999	0.7934		116	N	Q	0.7935	0.625	1	0.994	0.7834		64	S	Y	0.8728	0.604	1	0.999	0.8544
49	F	D	0.9993	0.797	1	0.999	0.7934		116	N	R	0.8414	0.608	1	0.991	0.7853		65	P	C	0.9631	0.558	1	0.999	0.6707
49	F	E	0.9993	0.783	1	0.999	0.7934		116	N	V	0.7219	0.622	0.999	0.987	0.8025		65	P	D	0.863	0.642	1	0.992	0.6684
49	F	G	0.9993	0.752	1	0.999	0.7934		116	N	W	0.9582	0.615	1	0.999	0.8828		65	P	E	0.6921	0.635	1	0.982	0.5482
49	F	H	0.9964	0.715	1	0.999	0.7934		117	D	A	0.8974	0.691	1	0.999	0.8428		65	P	F	0.9873	0.586	1	0.997	0.6996
49	F	I	0.9603	0.791	1	0.999	0.7645		117	D	C	0.9702	0.674	1	1	0.909		65	P	G	0.85	0.588	1	0.988	0.6625
49	F	K	0.9993	0.798	1	0.999	0.7934		117	D	E	0.861	0.672	1	0.999	0.8558		65	P	H	0.6931	0.58	1	0.994	0.6996
49	F	L	0.9975	0.815	0.999	0.998	0.6445		117	D	F	0.9828	0.715	1	1	0.909		65	P	I	0.9477	0.596	1	0.994	0.6925
49	F	N	0.998	0.808	1	0.999	0.7934		117	D	G	0.8866	0.574	0.999	0.989	0.833		65	P	L	0.762	0.578	1	0.991	0.6996
49	F	P	0.9993	0.797	1	0.999	0.7934		117	D	H	0.9127	0.704	1	1	0.8242		65	P	M	0.9168	0.572	1	0.997	0.6232
49	F	Q	0.9983	0.795	1	0.999	0.7934		117	D	I	0.9682	0.707	1	1	0.8612		65	P	N	0.8477	0.602	1	0.992	0.6707
49	F	R	0.9948	0.809	1	0.999	0.7934		117	D	K	0.9829	0.625	0.999	0.995	0.8648		65	P	S	0.5993	0.642	1	0.987	0.6625
49	F	S	0.9983	0.755	1	0.999	0.7934		117	D	L	0.9551	0.708	1	0.999	0.9035		65	P	T	0.5899	0.644	1	0.991	0.6625
49	F	T	0.9976	0.749	1	0.999	0.7934		117	D	M	0.9875	0.688	1	1	0.833		65	P	V	0.836	0.608	1	0.992	0.6636
49	F	V	0.9429	0.757	1	0.999	0.6668		117	D	P	0.9922	0.69	1	1	0.8736		65	P	W	0.986	0.528	1	0.999	0.6996
49	F	W	0.9791	0.763	1	0.999	0.7645		117	D	Q	0.9602	0.729	1	0.999	0.8563		65	P	Y	0.9656	0.594	1	0.997	0.6405
49	F	Y	0.8863	0.786	1	0.999	0.7645		117	D	R	0.9726	0.695	1	0.999	0.8428		67	F	C	0.9979	0.568	0.998	0.956	0.8544
50	N	A	0.8246	0.745	1	0.968	0.7645		117	D	S	0.6904	0.719	1	0.999	0.8563		67	F	H	0.998	0.592	0.994	0.938	0.8544
50	N	C	0.769	0.761	1	0.998	0.7934		117	D	T	0.9124	0.717	1	0.999	0.8563		67	F	M	0.9918	0.595	0.998	0.957	0.8355
50	N	D	0.8921	0.799	1	0.987	0.7645		117	D	V	0.9146	0.7	1	1	0.833		67	F	P	0.9999	0.555	0.994	0.916	0.8544
50	N	E	0.9772	0.771	1	0.988	0.7645		117	D	W	0.9973	0.683	1	1	0.8651		67	F	Q	0.9982	0.557	0.989	0.916	0.8544
50	N	F	0.9615	0.762	1	0.996	0.7934		117	D	Y	0.8604	0.717	1	1	0.909		67	F	W	0.983	0.589	0.998	0.98	0.8437
50	N	G	0.8563	0.82	0.998	0.973	0.7645		118	L	C	0.6539	0.727	0.999	0.952	0.8644		67	F	Y	0.9564	0.572	0.991	0.914	0.8355
50	N	I	0.9005	0.749	1	0.996	0.7934		118	L	D	0.9452	0.769	0.999	0.952	0.8184		71	L	C	0.9959	0.677	0.998	0.975	0.7589
50	N	K	0.9776	0.771	1	0.987	0.6648		118	L	E	0.8038	0.76	0.997	0.952	0.8644		71	L	F	0.9871	0.665	0.991	0.965	0.8355
50	N	L	0.7475	0.702	1	0.992	0.7934		118	L	G	0.7967	0.765	0.997	0.936	0.8644		71	L	H	0.999	0.657	0.998	0.975	0.7696
50	N	M	0.9019	0.765	1	0.996	0.7934		118	L	H	0.5683	0.759	0.999	0.95	0.8021		71	L	M	0.7558	0.642	0.991	0.974	0.7054
50	N	P	0.9836	0.731	1	0.996	0.7645		118	L	K	0.7525	0.762	0.991	0.909	0.8184		71	L	P	0.9994	0.638	0.994	0.963	0.8544
50	N	Q	0.9063	0.756	1	0.995	0.7645		118	L	N	0.7346	0.759	0.999	0.952	0.8204		71	L	Q	0.9982	0.641	0.994	0.949	0.8473
50	N	T	0.6512	0.783	0.999	0.976	0.7645		118	L	R	0.6316	0.772	0.999	0.95	0.8064		71	L	R	0.9933	0.644	0.98	0.949	0.8544
50	N	V	0.8496	0.709	1	0.992	0.7934		118	L	S	0.6211	0.757	0.991	0.909	0.8184		71	L	T	0.9874	0.644	0.959	0.933	0.7696
50	N	W	0.9904	0.735	1	0.999	0.7934		122	D	W	0.768	0.594	1	0.995	0.7983		71	L	W	0.9968	0.62	0.998	0.995	0.8437
50	N	Y	0.7778	0.769	1	0.996	0.7934		128	K	A	0.9521	0.561	0.998	0.97	0.8102		71	L	Y	0.9982	0.674	0.998	0.975	0.8355
51	M	C	0.9845	0.671	0.999	0.961	0.7401		128	K	C	0.985	0.539	1	0.998	0.8717		72	E	C	0.994	0.599	0.998	0.99	0.8371
51	M	D	0.9965	0.75	0.996	0.949	0.7691		128	K	F	0.9954	0.571	1	0.99	0.8031		72	E	F	0.9973	0.629	0.998	0.975	0.8371
51	M	E	0.9819	0.711	0.996	0.925	0.5615		128	K	G	0.9476	0.565	0.999	0.986	0.7717		72	E	H	0.9637	0.694	0.994	0.949	0.8182
51	M	G	0.9922	0.726	0.996	0.925	0.7691		128	K	H	0.9011	0.521	1	0.99	0.7607		72	E	I	0.9892	0.64	0.994	0.963	0.8371
51	M	H	0.9778	0.734	0.999	0.982	0.7691		128	K	I	0.9796	0.584	0.999	0.984	0.7597		72	E	M	0.9833	0.627	0.994	0.963	0.8371
51	M	K	0.9515	0.679	0.994	0.922	0.7691		128	K	L	0.9566	0.563	0.997	0.962	0.7597		72	E	P	0.9984	0.683	0.98	0.951	0.7093
51	M	N	0.9761	0.753	0.996	0.949	0.7691		128	K	M	0.95	0.533	0.997	0.959	0.7695		72	E	T	0.9474	0.689	0.959	0.911	0.6986
51	M	P	0.9993	0.751	0.996	0.949	0.7691		128	K	N	0.9783	0.559	0.999	0.986	0.7933		72	E	W	0.9987	0.599	0.998	0.99	0.8371
51	M	R	0.9424	0.688	0.994	0.947	0.7691		128	K	T	0.9349	0.56	0.999	0.986	0.7933		72	E	Y	0.9924	0.645	0.994	0.963	0.8371
51	M	S	0.9791	0.68	0.996	0.925	0.7691		128	K	V	0.9544	0.583	0.999	0.98	0.7597		74	L	D	0.9955	0.662	1	0.983	0.5157
51	M	Y	0.975	0.686	0.996	0.949	0.7401		128	K	W	0.9875	0.524	1	0.998	0.8661		74	L	E	0.9694	0.639	0.998	0.967	0.5132
52	M	D	0.9993	0.815	0.999	0.98	0.8797		128	K	Y	0.9816	0.571	1	0.99	0.778		74	L	G	0.9889	0.618	0.998	0.967	0.5132
52	M	E	0.9973	0.791	0.999	0.98	0.8797		129	G	C	0.7535	0.666	1	0.985	0.8717		74	L	H	0.8992	0.69	1	0.982	0.5132
52	M	F	0.9766	0.701	0.997	0.956	0.8714		129	G	F	0.9653	0.675	1	0.985	0.7597		74	L	K	0.9231	0.635	0.998	0.967	0.5565
52	M	G	0.997	0.787	0.999	0.97	0.8797		129	G	I	0.8576	0.67	0.997	0.942	0.8361		74	L	N	0.9762	0.664	0.999	0.983	0.5132
52	M	H	0.9983	0.772	1	0.993	0.8797		129	G	K	0.9588	0.67	0.997	0.959	0.8717		74	L	P	0.9971	0.664	0.999	0.982	0.5132
52	M	K	0.9943	0.675	0.999	0.968	0.8797		129	G	L	0.9095	0.667	0.997	0.959	0.8661		74	L	Q	0.8319	0.67	0.998	0.975	0.5132
52	M	N	0.9976	0.805	0.999	0.98	0.8797		129	G	M	0.8834	0.689	1	0.985	0.8364		74	L	R	0.9035	0.659	0.997	0.965	0.5157
52	M	P	0.9993	0.804	0.999	0.98	0.8797		129	G	N	0.8397	0.671	0.999	0.98	0.8661		74	L	S	0.9627	0.64	0.998	0.967	0.5708
52	M	Q	0.9846	0.707	0.999	0.98	0.8797		129	G	P	0.9622	0.674	0.999	0.985	0.8717		74	L	T	0.9215	0.655	0.998	0.933	0.516
52	M	R	0.9936	0.677	0.999	0.979	0.8797		129	G	W	0.9146	0.655	1	0.997	0.8717		74	L	Y	0.9115	0.656	0.999	0.983	0.5109
52	M	S	0.9974	0.69	0.999	0.97	0.8797		129	G	Y	0.9235	0.675	1	0.985	0.7597		78	Q	C	0.9745	0.753	1	0.996	0.8371
52	M	T	0.994	0.699	0.999	0.968	0.8797		130	E	A	0.9546	0.719	1	0.999	0.865		78	Q	D	0.871	0.737	1	0.983	0.7215
52	M	Y	0.9981	0.673	0.999	0.98	0.8714		130	E	C	0.9966	0.646	1	1	0.9118		78	Q	F	0.9886	0.734	1	0.992	0.8371
53	E	A	0.9124	0.76	1	0.987	0.8741		130	E	D	0.9339	0.669	0.998	0.983	0.848		78	Q	G	0.7326	0.772	1	0.983	0.8371
53	E	C	0.9987	0.789	1	0.999	0.8797		130	E	F	0.9983	0.727	1	1	0.9062		78	Q	H	0.6427	0.711	1	0.996	0.775
53	E	D	0.7958	0.813	0.999	0.979	0.7655		130	E	G	0.9546	0.72	1	0.999	0.8309		78	Q	I	0.9631	0.734	1	0.989	0.8301
53	E	F	0.9993	0.79	1	0.996	0.8797		130	E	H	0.9955	0.741	1	1	0.8256		78	Q	L	0.8699	0.754	1	0.982	0.7322
53	E	G	0.8957	0.752	1	0.994	0.8311		130	E	I	0.9832	0.721	1	1	0.8408		78	Q	M	0.8588	0.715	1	0.996	0.8371
53	E	H	0.9949	0.754	1	0.996	0.8391		130	E	K	0.9516	0.717	1	0.999	0.848		78	Q	P	0.9651	0.745	1	0.988	0.8194
53	E	I	0.996	0.789	1	0.996	0.7899		130	E	L	0.9871	0.744	1	1	0.8246		78	Q	R	0.6071	0.727	1	0.982	0.8194
53	E	K	0.9799	0.792	0.999	0.976	0.8604		130	E	M	0.9893	0.681	1	1	0.8408		78	Q	T	0.6818	0.766	0.999	0.975	0.658
53	E	L	0.9886	0.733	1	0.992	0.8741		130	E	N	0.9867	0.709	0.999	0.996	0.848		78	Q	V	0.8826	0.734	1	0.989	0.7322
53	E	M	0.9928	0.793	1	0.996	0.8797		130	E	P	0.9976	0.731	1	1	0.864		78	Q	W	0.9861	0.734	1	0.996	0.8371
53	E	N	0.9765	0.758	1	0.992	0.8714		130	E	Q	0.8848	0.717	1	0.999	0.848		78	Q	Y	0.9416	0.745	1	0.996	0.6391
53	E	P	0.9987	0.71	1	0.995	0.8797		130	E	R	0.9786	0.747	1	1	0.848		81	K	W	0.9378	0.736	0.991	0.974	0.6996
53	E	R	0.9827	0.759	1	0.989	0.8273		130	E	S	0.9753	0.719	1	0.999	0.8158		82	G	A	0.5699	0.736	1	0.997	0.6561
53	E	S	0.9534	0.763	1	0.988	0.8497		130	E	T	0.9811	0.749	1	0.999	0.848		82	G	C	0.703	0.736	1	1	0.8371
53	E	T	0.9832	0.735	1	0.995	0.8797		130	E	V	0.9561	0.728	1	1	0.864		82	G	D	0.6384	0.736	1	0.998	0.7322
53	E	V	0.9803	0.751	1	0.994	0.8741		130	E	W	0.9995	0.646	1	1	0.864		82	G	E	0.7473	0.736	1	0.997	0.8371
53	E	W	0.9993	0.789	1	0.999	0.8273		130	E	Y	0.9972	0.711	1	1	0.864		82	G	F	0.9576	0.736	1	0.999	0.8301
53	E	Y	0.9975	0.8	1	0.996	0.8797		131	R	M	0.6545	0.551	0.999	0.942	0.6269		82	G	H	0.8669	0.736	1	0.998	0.8301
54	Q	A	0.8623	0.708	0.996	0.929	0.7849		131	R	P	0.9694	0.538	0.999	0.956	0.6423		82	G	I	0.8543	0.736	1	0.998	0.8371
54	Q	C	0.9978	0.785	1	0.993	0.8139		132	L	C	0.7148	0.589	0.999	0.942	0.8725		82	G	K	0.8937	0.736	0.992	0.959	0.6308
54	Q	F	0.9988	0.819	1	0.985	0.8139		132	L	P	0.8175	0.61	0.997	0.921	0.9006		82	G	L	0.9261	0.736	1	0.998	0.8371
54	Q	G	0.8851	0.787	1	0.97	0.8139		132	L	Y	0.5839	0.616	0.998	0.924	0.9006		82	G	M	0.9203	0.736	1	1	0.8371
54	Q	I	0.9913	0.817	1	0.985	0.8139		134	R	A	0.9872	0.721	1	1	0.8617		82	G	N	0.5917	0.736	1	0.998	0.6834
54	Q	L	0.8844	0.788	0.999	0.968	0.8139		134	R	C	0.8476	0.64	1	1	0.9112		82	G	P	0.9524	0.736	1	0.998	0.8182
54	Q	M	0.9006	0.664	1	0.985	0.8139		134	R	D	0.9989	0.724	1	1	0.9112		82	G	Q	0.8069	0.736	1	0.998	0.7149
54	Q	N	0.8759	0.716	0.999	0.956	0.7464		134	R	E	0.9878	0.736	1	1	0.8724		82	G	R	0.8682	0.736	1	0.997	0.7322
54	Q	R	0.8544	0.745	0.998	0.954	0.5027		134	R	F	0.997	0.731	1	1	0.9168		82	G	T	0.5923	0.736	1	0.998	0.6986
54	Q	S	0.8811	0.747	0.996	0.929	0.7849		134	R	G	0.9827	0.722	1	1	0.9168		82	G	V	0.7387	0.736	1	0.998	0.8371
54	Q	T	0.9101	0.666	1	0.97	0.7849		134	R	H	0.8561	0.752	1	1	0.9112		82	G	W	0.9133	0.736	1	1	0.8371
54	Q	V	0.9679	0.795	1	0.98	0.8139		134	R	I	0.9826	0.728	1	1	0.9112		82	G	Y	0.893	0.736	1	0.999	0.8371
54	Q	W	0.9986	0.779	1	0.993	0.8139		134	R	K	0.8424	0.689	1	0.999	0.8768		84	N	W	0.8239	0.564	0.978	0.949	0.5625
55	K	C	0.9915	0.814	0.999	0.97	0.7542		134	R	L	0.9299	0.722	1	1	0.8617		85	P	C	0.8246	0.516	0.995	0.91	0.6067
55	K	D	0.9968	0.724	0.993	0.941	0.7542		134	R	M	0.9923	0.693	1	1	0.9168		85	P	W	0.9465	0.498	0.995	0.963	0.6645
55	K	F	0.9993	0.833	0.999	0.97	0.7542		134	R	N	0.996	0.753	1	1	0.9168		88	L	C	0.9037	0.597	1	0.963	0.6067
55	K	H	0.921	0.7	0.998	0.956	0.7252		134	R	P	0.9976	0.726	1	1	0.9168		88	L	D	0.9784	0.544	1	0.975	0.6645
55	K	I	0.9954	0.814	0.993	0.956	0.6679		134	R	Q	0.7958	0.753	1	1	0.8529		88	L	E	0.923	0.569	0.996	0.963	0.6645
55	K	M	0.98	0.691	0.999	0.968	0.7542		134	R	S	0.9945	0.752	1	1	0.8991		88	L	G	0.942	0.563	0.996	0.951	0.6645
55	K	P	0.9975	0.706	0.998	0.96	0.7542		134	R	T	0.9944	0.756	1	1	0.9168		88	L	H	0.7916	0.543	1	0.975	0.6051
55	K	V	0.9896	0.777	0.993	0.941	0.7542		134	R	V	0.9834	0.727	1	1	0.9168		88	L	K	0.7973	0.577	0.996	0.951	0.574
55	K	W	0.9971	0.797	0.999	0.994	0.7542		134	R	W	0.9505	0.647	1	1	0.8856		88	L	N	0.8781	0.559	1	0.975	0.6645
55	K	Y	0.9945	0.819	0.999	0.97	0.7542		134	R	Y	0.9766	0.736	1	1	0.9168		88	L	P	0.8982	0.553	1	0.975	0.6645
56	K	A	0.9885	0.766	1	0.999	0.8409		135	C	A	0.7856	0.668	0.995	0.974	0.8799		88	L	Q	0.7325	0.577	1	0.975	0.6645
56	K	C	0.9949	0.811	1	1	0.906		135	C	D	0.9896	0.765	0.999	0.992	0.8799		88	L	R	0.7749	0.591	0.999	0.963	0.6645
56	K	D	0.9968	0.749	1	0.999	0.906		135	C	E	0.9926	0.765	1	0.995	0.8029		88	L	S	0.9172	0.583	0.989	0.93	0.6645
56	K	E	0.9797	0.793	1	0.999	0.906		135	C	F	0.8344	0.676	0.987	0.962	0.8855		88	L	W	0.7316	0.532	1	0.995	0.6067
56	K	F	0.9993	0.812	1	0.999	0.906		135	C	H	0.9512	0.759	1	0.996	0.8855		88	L	Y	0.7701	0.637	0.999	0.963	0.6067
56	K	G	0.9872	0.776	1	0.999	0.906		135	C	I	0.9478	0.588	0.977	0.928	0.7899		90	A	C	0.9368	0.647	1	0.988	0.7093
56	K	H	0.9367	0.726	1	0.999	0.8977		135	C	K	0.9932	0.761	0.999	0.992	0.8402		90	A	D	0.9943	0.648	0.999	0.975	0.6792
56	K	I	0.995	0.819	1	0.999	0.906		135	C	L	0.8781	0.69	0.995	0.981	0.8798		90	A	E	0.9819	0.649	1	0.974	0.7311
56	K	L	0.9791	0.776	1	0.999	0.906		135	C	M	0.9316	0.725	1	0.996	0.8855		90	A	F	0.9095	0.658	1	0.988	0.7382
56	K	M	0.9724	0.731	1	0.999	0.9004		135	C	P	0.9959	0.766	1	0.996	0.8855		90	A	H	0.967	0.666	1	0.988	0.7311
56	K	N	0.989	0.789	1	0.999	0.906		135	C	Q	0.9539	0.67	0.995	0.981	0.789		90	A	K	0.9838	0.655	0.999	0.963	0.6792
56	K	P	0.9978	0.745	1	0.999	0.906		135	C	R	0.9408	0.66	0.975	0.93	0.8029		90	A	L	0.6366	0.662	1	0.975	0.6156
56	K	Q	0.8265	0.789	1	0.999	0.7899		135	C	T	0.856	0.644	0.977	0.928	0.8402		90	A	M	0.8616	0.673	1	0.988	0.6156
56	K	S	0.9934	0.793	1	0.999	0.8235		135	C	V	0.8782	0.603	0.977	0.928	0.8225		90	A	N	0.9788	0.651	0.999	0.975	0.6503
56	K	T	0.9814	0.755	1	0.999	0.906		135	C	W	0.9622	0.752	1	0.999	0.8855		90	A	P	0.9217	0.652	1	0.983	0.6491
56	K	V	0.9906	0.77	1	0.999	0.906		135	C	Y	0.8864	0.787	0.999	0.996	0.8402		90	A	Q	0.9259	0.66	1	0.988	0.6685
56	K	W	0.9983	0.802	1	1	0.906		136	K	A	0.9893	0.582	1	0.993	0.8118		90	A	R	0.955	0.659	1	0.983	0.6792
56	K	Y	0.9936	0.807	1	0.999	0.906		136	K	C	0.9821	0.676	1	1	0.8799		90	A	V	0.81	0.617	0.995	0.939	0.5026
57	R	A	0.9975	0.791	0.996	0.967	0.906		136	K	D	0.9973	0.563	0.996	0.968	0.8441		90	A	W	0.9899	0.647	1	0.998	0.7382
57	R	C	0.9933	0.805	1	0.999	0.906		136	K	F	0.9985	0.722	1	0.998	0.8402		90	A	Y	0.9591	0.643	1	0.988	0.7382
57	R	D	0.9981	0.749	0.999	0.986	0.906		136	K	G	0.9887	0.642	1	0.996	0.802		91	L	A	0.9808	0.6	1	0.998	0.7213
57	R	E	0.9907	0.814	0.998	0.947	0.906		136	K	H	0.9127	0.563	0.999	0.993	0.7932		91	L	C	0.9922	0.628	1	0.999	0.8437
57	R	F	0.9993	0.814	1	0.993	0.906		136	K	I	0.9906	0.732	1	0.998	0.8159		91	L	D	0.9997	0.61	1	0.999	0.8544
57	R	G	0.9965	0.758	0.999	0.985	0.8933		136	K	L	0.9773	0.669	1	0.996	0.8319		91	L	E	0.9979	0.602	1	0.999	0.8544
57	R	H	0.9591	0.772	1	0.993	0.8921		136	K	M	0.9634	0.711	1	0.998	0.8402		91	L	F	0.8984	0.642	1	0.999	0.8355
57	R	I	0.9955	0.817	1	0.993	0.906		136	K	N	0.9905	0.665	1	0.996	0.8441		91	L	G	0.9966	0.605	1	0.999	0.8473
57	R	K	0.9293	0.799	0.989	0.913	0.8977		136	K	P	0.9977	0.709	1	0.998	0.8855		91	L	H	0.9965	0.616	1	1	0.8544
57	R	L	0.9849	0.758	0.999	0.979	0.906		136	K	Q	0.8286	0.55	0.997	0.988	0.8441		91	L	I	0.6172	0.607	1	0.997	0.6784
57	R	M	0.9969	0.697	1	0.993	0.906		136	K	S	0.9892	0.536	0.998	0.977	0.8301		91	L	K	0.9907	0.596	1	0.999	0.8544
57	R	N	0.9979	0.767	0.999	0.986	0.906		136	K	T	0.9653	0.651	1	0.996	0.8052		91	L	M	0.5962	0.626	1	0.999	0.7078
57	R	P	0.9989	0.757	1	0.991	0.906		136	K	V	0.9841	0.698	1	0.998	0.8402		91	L	N	0.9979	0.609	1	0.999	0.8473
57	R	S	0.9993	0.737	0.998	0.979	0.906		136	K	W	0.9966	0.637	1	1	0.8855		91	L	P	0.997	0.61	1	0.999	0.8473
57	R	T	0.9977	0.729	0.999	0.99	0.906		136	K	Y	0.9911	0.725	1	0.998	0.8855		91	L	Q	0.9932	0.589	1	0.999	0.8221
57	R	V	0.9953	0.754	1	0.991	0.906		139	S	E	0.9945	0.727	0.999	0.983	0.6352		91	L	R	0.9884	0.576	1	0.999	0.8544
57	R	W	0.986	0.791	1	0.999	0.906		139	S	F	0.9599	0.835	1	0.994	0.6264		91	L	S	0.9968	0.584	1	0.999	0.8544
57	R	Y	0.9956	0.805	1	0.993	0.906		139	S	H	0.9842	0.754	1	0.994	0.666		91	L	T	0.9885	0.621	1	0.999	0.7594
58	V	A	0.9958	0.864	0.999	0.979	0.8797		139	S	I	0.7634	0.841	0.993	0.969	0.6264		91	L	V	0.7183	0.629	1	0.997	0.7475
58	V	C	0.9984	0.798	1	0.996	0.8714		139	S	K	0.999	0.73	0.999	0.983	0.6741		91	L	W	0.9801	0.585	1	1	0.8437
58	V	D	0.9993	0.852	1	0.996	0.8797		139	S	L	0.5959	0.782	0.997	0.968	0.6433		91	L	Y	0.9858	0.615	1	0.999	0.8355
58	V	E	0.9988	0.827	1	0.994	0.8797		139	S	M	0.7426	0.748	1	0.994	0.7061		93	Q	W	0.9841	0.544	0.991	0.922	0.8371
58	V	F	0.9887	0.808	1	0.994	0.8595		139	S	N	0.8714	0.667	0.999	0.992	0.6212		94	I	C	0.9976	0.554	0.995	0.91	0.7093
58	V	G	0.9913	0.801	1	0.994	0.8797		139	S	P	0.9638	0.756	1	0.992	0.7883		94	I	H	0.9978	0.592	0.995	0.91	0.7382
58	V	H	0.9993	0.855	1	0.998	0.8797		139	S	Q	0.9876	0.685	1	0.992	0.6212		94	I	P	0.9985	0.56	0.981	0.91	0.7382
58	V	K	0.9988	0.829	1	0.995	0.867		139	S	R	0.9971	0.757	0.999	0.992	0.6433		94	I	Q	0.9962	0.576	0.995	0.91	0.7382
58	V	L	0.9928	0.804	0.995	0.927	0.8714		139	S	W	0.9905	0.715	1	0.999	0.7154		94	I	W	0.9939	0.58	0.995	0.91	0.7093
58	V	M	0.9915	0.829	1	0.996	0.8714		139	S	Y	0.9779	0.823	1	0.994	0.6741		95	A	C	0.7721	0.588	0.998	0.91	0.6988
58	V	N	0.9984	0.861	1	0.996	0.867		140	V	D	0.9611	0.618	0.991	0.932	0.8076		95	A	F	0.9302	0.606	0.993	0.91	0.7277
58	V	P	0.9993	0.86	1	0.996	0.8797		140	V	E	0.9416	0.588	0.994	0.935	0.8076		95	A	M	0.7445	0.553	0.998	0.91	0.7277
58	V	Q	0.9986	0.869	1	0.996	0.867		140	V	H	0.9679	0.584	0.999	0.977	0.5851		95	A	W	0.974	0.586	0.998	0.983	0.7277
58	V	R	0.9964	0.863	1	0.996	0.8797		140	V	K	0.9673	0.568	0.994	0.935	0.6482		95	A	Y	0.9302	0.61	0.998	0.91	0.7277
58	V	S	0.9965	0.815	1	0.995	0.867		140	V	N	0.8214	0.623	0.994	0.956	0.7473		96	D	C	0.9506	0.736	0.999	0.942	0.8371
58	V	T	0.9915	0.823	1	0.992	0.8797		140	V	P	0.9711	0.637	0.998	0.97	0.6726		96	D	F	0.9688	0.736	0.999	0.942	0.8371
58	V	W	0.9993	0.841	1	0.999	0.8797		140	V	Q	0.9235	0.627	0.998	0.97	0.6505		96	D	I	0.9518	0.736	0.988	0.917	0.7322
58	V	Y	0.9987	0.811	1	0.996	0.8797		140	V	R	0.9495	0.624	0.994	0.956	0.7607		96	D	M	0.9666	0.736	0.999	0.942	0.8371
59	S	C	0.6381	0.739	0.999	0.94	0.7243		140	V	W	0.9781	0.578	0.999	0.977	0.6173		96	D	W	0.9893	0.736	0.999	0.989	0.8371
59	S	F	0.9444	0.78	0.994	0.921	0.7008		140	V	Y	0.9278	0.579	0.987	0.919	0.5543		114	G	D	0.5805	0.731	1	0.997	0.7374
59	S	H	0.9013	0.739	0.999	0.942	0.7243		141	Y	A	0.7283	0.756	1	0.996	0.8372		114	G	F	0.7382	0.719	1	0.997	0.7374
59	S	M	0.7739	0.735	0.996	0.942	0.7008		141	Y	D	0.8027	0.822	1	0.997	0.8956		114	G	K	0.7708	0.737	1	0.998	0.7374
59	S	W	0.9536	0.752	0.999	0.973	0.7532		141	Y	E	0.8958	0.807	1	0.996	0.8956		114	G	L	0.5806	0.705	1	0.988	0.7374
59	S	Y	0.9005	0.776	0.994	0.921	0.7532		141	Y	G	0.6427	0.811	1	0.996	0.8276		114	G	M	0.6068	0.7	1	0.997	0.6826
61	I	C	0.9993	0.705	1	0.985	0.8797		141	Y	I	0.7505	0.787	1	0.996	0.8876		114	G	P	0.7374	0.731	1	0.998	0.7085
61	I	D	0.9993	0.869	0.999	0.98	0.8797		141	Y	K	0.8825	0.81	1	0.997	0.8956		114	G	R	0.6104	0.731	1	0.998	0.7024
61	I	E	0.9993	0.86	0.999	0.98	0.8797		141	Y	L	0.5804	0.728	0.999	0.99	0.8482		114	G	W	0.6319	0.686	1	1	0.7374
61	I	F	0.9537	0.813	0.996	0.969	0.8659		141	Y	M	0.7868	0.791	1	0.998	0.8403		114	G	Y	0.6081	0.703	1	0.998	0.7374
61	I	G	0.9993	0.861	0.999	0.98	0.8797		141	Y	P	0.9552	0.824	1	0.998	0.8956		116	V	C	0.8571	0.656	0.999	0.942	0.7521
61	I	H	0.9993	0.863	1	0.985	0.8797		141	Y	Q	0.6268	0.796	1	0.997	0.8956		116	V	D	0.9078	0.654	0.995	0.921	0.6237
61	I	K	0.9993	0.86	0.999	0.98	0.8797		141	Y	R	0.6953	0.796	1	0.997	0.8956		116	V	E	0.8367	0.633	0.996	0.924	0.6617
61	I	N	0.9982	0.879	0.999	0.984	0.8797		141	Y	T	0.7379	0.804	1	0.998	0.89		116	V	H	0.9203	0.678	0.999	0.942	0.6645
61	I	P	0.9993	0.876	0.999	0.985	0.8797		141	Y	V	0.6701	0.759	1	0.996	0.8956		116	V	N	0.7175	0.674	0.999	0.942	0.6645
61	I	Q	0.9988	0.881	1	0.985	0.8797		142	R	A	0.9857	0.741	1	1	0.8617		116	V	P	0.7607	0.666	0.996	0.942	0.5269
61	I	R	0.9984	0.876	0.999	0.985	0.8797		142	R	C	0.6844	0.664	1	1	0.9168		116	V	Q	0.7916	0.674	0.999	0.942	0.6617
61	I	S	0.9978	0.863	0.999	0.979	0.8797		142	R	D	0.9985	0.745	1	1	0.9112		116	V	R	0.8146	0.673	0.999	0.942	0.6658
61	I	T	0.9984	0.805	0.996	0.954	0.8797		142	R	E	0.982	0.721	1	1	0.8948		116	V	W	0.961	0.622	0.999	0.989	0.6719
61	I	W	0.9993	0.84	1	0.997	0.8797		142	R	F	0.9891	0.755	1	1	0.9168		116	V	Y	0.829	0.648	0.988	0.917	0.6551
61	I	Y	0.9942	0.769	0.999	0.98	0.8714		142	R	G	0.9688	0.748	1	1	0.9112		117	T	W	0.652	0.627	0.999	0.975	0.7348
62	L	A	0.9959	0.834	1	0.992	0.8797		142	R	I	0.9787	0.758	1	1	0.8707		118	P	C	0.8037	0.709	1	0.975	0.8287
62	L	C	0.998	0.845	1	0.998	0.8797		142	R	K	0.7158	0.674	1	1	0.8768		118	P	D	0.9821	0.692	0.999	0.966	0.7775
62	L	D	0.9993	0.875	1	0.996	0.8797		142	R	L	0.9169	0.752	1	1	0.8617		118	P	E	0.9231	0.682	0.997	0.954	0.7775
62	L	E	0.9993	0.867	1	0.996	0.8797		142	R	M	0.9843	0.705	1	1	0.8768		118	P	F	0.9299	0.717	1	0.975	0.7824
62	L	G	0.9993	0.86	1	0.996	0.8797		142	R	N	0.9946	0.737	1	1	0.8808		118	P	H	0.7741	0.706	1	0.982	0.7775
62	L	H	0.9993	0.879	1	0.996	0.8797		142	R	P	0.9959	0.751	1	1	0.9168		118	P	I	0.8282	0.723	0.997	0.953	0.7803
62	L	I	0.7821	0.833	0.999	0.98	0.8262		142	R	Q	0.6174	0.733	1	1	0.8529		118	P	K	0.9175	0.686	0.997	0.938	0.7775
62	L	K	0.9983	0.852	1	0.995	0.8797		142	R	S	0.9869	0.754	1	1	0.8808		118	P	M	0.7565	0.704	1	0.983	0.7775
62	L	N	0.9993	0.878	1	0.996	0.8741		142	R	T	0.9873	0.761	1	1	0.9168		118	P	N	0.9052	0.716	0.999	0.975	0.7668
62	L	P	0.9993	0.879	1	0.998	0.81		142	R	V	0.9757	0.757	1	1	0.9112		118	P	Q	0.6991	0.731	0.999	0.975	0.7839
62	L	Q	0.9978	0.877	1	0.998	0.8797		142	R	W	0.8716	0.659	1	1	0.9168		118	P	R	0.7906	0.716	0.998	0.964	0.7441
62	L	R	0.9955	0.865	1	0.996	0.8797		142	R	Y	0.9591	0.748	1	1	0.9168		118	P	V	0.6073	0.657	0.995	0.914	0.7668
62	L	S	0.9993	0.839	1	0.995	0.8273		143	L	A	0.9041	0.746	1	0.997	0.8763		118	P	W	0.9734	0.647	1	0.997	0.8394
62	L	T	0.9946	0.821	1	0.995	0.8797		143	L	C	0.9155	0.705	1	1	0.8706		118	P	Y	0.9214	0.725	1	0.983	0.7979
62	L	V	0.9104	0.83	0.999	0.979	0.8714		143	L	D	0.999	0.757	1	0.999	0.8763		119	I	C	0.9711	0.729	1	0.985	0.6963
62	L	W	0.9974	0.871	1	0.996	0.8797		143	L	E	0.9906	0.774	1	0.999	0.8763		119	I	D	0.999	0.745	0.999	0.98	0.6245
62	L	Y	0.9989	0.831	1	0.989	0.8714		143	L	F	0.7799	0.716	1	0.998	0.8427		119	I	E	0.9967	0.743	0.999	0.98	0.6434
63	Q	A	0.658	0.806	0.996	0.955	0.7849		143	L	G	0.985	0.77	1	0.999	0.8991		119	I	F	0.9637	0.652	0.996	0.969	0.6226
63	Q	C	0.9506	0.793	1	0.996	0.8139		143	L	H	0.9812	0.675	1	1	0.8763		119	I	G	0.9946	0.741	0.999	0.98	0.6283
63	Q	D	0.8486	0.823	0.991	0.918	0.7849		143	L	K	0.9915	0.765	1	0.999	0.8763		119	I	H	0.9986	0.751	1	0.985	0.6283
63	Q	F	0.9922	0.827	1	0.991	0.7601		143	L	N	0.988	0.76	1	0.999	0.8515		119	I	K	0.9953	0.745	0.999	0.98	0.6297
63	Q	G	0.5986	0.8	0.999	0.972	0.6455		143	L	P	0.9971	0.758	1	0.999	0.9168		119	I	N	0.9878	0.735	0.999	0.984	0.6297
63	Q	H	0.6202	0.76	1	0.99	0.6649		143	L	Q	0.9591	0.77	1	0.999	0.8763		119	I	P	0.9845	0.73	0.999	0.98	0.6226
63	Q	I	0.9801	0.823	1	0.991	0.8139		143	L	R	0.9845	0.769	1	0.999	0.8763		119	I	Q	0.9956	0.745	1	0.985	0.559
63	Q	L	0.6972	0.791	0.998	0.971	0.8139		143	L	S	0.9719	0.774	1	0.999	0.8763		119	I	R	0.9934	0.74	0.999	0.985	0.6297
63	Q	M	0.877	0.746	1	0.991	0.8139		143	L	T	0.8836	0.771	1	0.998	0.8427		119	I	S	0.9682	0.75	0.996	0.969	0.6283
63	Q	N	0.5839	0.768	0.999	0.972	0.5176		143	L	W	0.973	0.671	1	1	0.8675		119	I	T	0.9326	0.689	0.992	0.937	0.6226
63	Q	P	0.9843	0.739	0.999	0.987	0.7849		143	L	Y	0.9755	0.768	1	0.999	0.8427		119	I	W	0.9991	0.735	1	0.997	0.6297
63	Q	S	0.5832	0.825	0.996	0.955	0.7176		144	L	C	0.7085	0.536	0.997	0.929	0.5638		119	I	Y	0.9966	0.728	0.999	0.98	0.6226
63	Q	T	0.693	0.747	1	0.972	0.7849		144	L	H	0.8285	0.562	0.997	0.929	0.837		120	N	D	0.825	0.736	1	0.99	0.7445
63	Q	V	0.926	0.808	1	0.987	0.8139		144	L	W	0.5672	0.567	0.997	0.929	0.5638		120	N	E	0.9698	0.736	1	0.991	0.7624
63	Q	W	0.9823	0.779	1	0.998	0.8139		145	D	A	0.7683	0.549	0.999	0.986	0.8784		120	N	F	0.9249	0.736	1	0.995	0.8221
63	Q	Y	0.959	0.724	1	0.991	0.8139		145	D	C	0.9394	0.682	1	1	0.8948		120	N	G	0.5975	0.736	0.996	0.969	0.7624
64	S	A	0.7823	0.797	0.999	0.997	0.8397		145	D	E	0.6374	0.572	0.997	0.98	0.8289		120	N	I	0.8721	0.736	1	0.995	0.7731
64	S	C	0.7956	0.844	1	0.999	0.906		145	D	F	0.9367	0.715	1	0.999	0.8784		120	N	K	0.9498	0.736	1	0.99	0.7445
64	S	D	0.9803	0.852	1	0.999	0.906		145	D	G	0.7203	0.628	0.999	0.987	0.8784		120	N	L	0.6455	0.736	1	0.994	0.7968
64	S	E	0.9917	0.855	1	0.999	0.906		145	D	H	0.7349	0.73	1	0.999	0.8696		120	N	M	0.7942	0.736	1	0.998	0.7968
64	S	F	0.9898	0.871	1	0.999	0.906		145	D	I	0.9565	0.713	1	0.999	0.8475		120	N	P	0.9738	0.736	1	0.994	0.7008
64	S	G	0.9408	0.839	0.999	0.998	0.8977		145	D	K	0.9684	0.714	1	0.999	0.9118		120	N	Q	0.8525	0.736	1	0.994	0.7252
64	S	H	0.9409	0.843	1	0.999	0.906		145	D	L	0.9087	0.706	1	0.999	0.844		120	N	R	0.8969	0.736	1	0.994	0.7445
64	S	I	0.9896	0.859	1	0.999	0.906		145	D	M	0.9732	0.695	1	1	0.9062		120	N	T	0.6203	0.736	1	0.99	0.7445
64	S	K	0.9989	0.853	1	0.999	0.906		145	D	P	0.9942	0.743	1	1	0.8784		120	N	V	0.7918	0.736	1	0.994	0.7731
64	S	L	0.9449	0.833	1	0.999	0.906		145	D	Q	0.86	0.745	1	0.999	0.8289		120	N	W	0.9728	0.736	1	0.999	0.8221
64	S	M	0.955	0.841	1	0.999	0.906		145	D	R	0.9563	0.697	1	0.999	0.9062		120	N	Y	0.6246	0.736	1	0.998	0.8221
64	S	N	0.9485	0.853	1	0.999	0.906		145	D	T	0.8866	0.706	1	0.999	0.8387		121	D	A	0.932	0.628	1	1	0.7877
64	S	P	0.9984	0.816	1	0.999	0.8977		145	D	V	0.8747	0.6	1	0.995	0.8784		121	D	C	0.9765	0.629	1	1	0.8394
64	S	Q	0.9859	0.843	1	0.999	0.906		145	D	W	0.9877	0.631	1	1	0.8784		121	D	E	0.893	0.604	0.999	0.999	0.7771
64	S	R	0.9987	0.822	1	0.999	0.906		145	D	Y	0.73	0.564	1	0.997	0.8784		121	D	F	0.987	0.653	1	1	0.8394
64	S	T	0.8401	0.849	0.999	0.998	0.8921		146	L	A	0.6775	0.547	0.989	0.931	0.8005		121	D	G	0.9338	0.609	1	0.999	0.7926
64	S	V	0.9865	0.821	1	0.999	0.8159		146	L	C	0.6896	0.627	1	0.997	0.8672		121	D	H	0.94	0.638	1	1	0.7819
64	S	W	0.9844	0.862	1	1	0.906		146	L	D	0.97	0.631	1	0.997	0.8529		121	D	I	0.976	0.655	1	1	0.7926
64	S	Y	0.9717	0.882	1	0.999	0.906		146	L	E	0.8461	0.634	1	0.996	0.8529		121	D	K	0.9866	0.64	1	1	0.7771
65	P	A	0.5711	0.784	1	0.999	0.8235		146	L	G	0.8998	0.634	0.999	0.995	0.8289		121	D	L	0.9705	0.662	1	1	0.828
65	P	C	0.986	0.789	1	1	0.8318		146	L	K	0.7792	0.559	0.997	0.976	0.8529		121	D	M	0.9909	0.638	1	1	0.7877
65	P	D	0.9367	0.783	1	1	0.8074		146	L	N	0.8054	0.634	1	0.997	0.8529		121	D	N	0.5915	0.666	1	1	0.7475
65	P	E	0.7818	0.78	1	1	0.7028		146	L	P	0.988	0.632	1	0.997	0.89		121	D	P	0.9952	0.668	1	1	0.7926
65	P	F	0.9949	0.789	1	1	0.8318		146	L	R	0.5985	0.572	0.986	0.965	0.8529		121	D	Q	0.9694	0.699	1	1	0.7334
65	P	G	0.9205	0.791	1	1	0.8235		146	L	S	0.7492	0.629	0.999	0.993	0.8621		121	D	R	0.9774	0.642	1	1	0.7582
65	P	H	0.8245	0.799	1	1	0.8318		146	L	T	0.5851	0.649	1	0.996	0.8299		121	D	S	0.7592	0.662	1	0.999	0.7139
65	P	I	0.979	0.822	1	1	0.8318		146	L	W	0.5952	0.595	1	1	0.8201		121	D	T	0.9334	0.642	1	1	0.7334
65	P	K	0.8334	0.781	1	1	0.5544		146	L	Y	0.6185	0.666	1	0.997	0.8441		121	D	V	0.9386	0.662	1	1	0.7877
65	P	L	0.8383	0.8	1	1	0.8318		147	Y	D	0.6179	0.49	0.991	0.932	0.6364		121	D	W	0.9983	0.594	1	1	0.8394
65	P	M	0.9628	0.798	1	1	0.7808		147	Y	T	0.7098	0.569	0.993	0.928	0.6387		121	D	Y	0.8927	0.648	1	1	0.8394
65	P	N	0.9423	0.815	1	1	0.8318		148	G	E	0.6289	0.685	0.999	0.993	0.8429		122	L	C	0.7594	0.71	0.999	0.972	0.7624
65	P	Q	0.6225	0.784	1	1	0.6782		148	G	F	0.921	0.742	1	0.998	0.9006		122	L	D	0.9787	0.711	0.998	0.963	0.758
65	P	R	0.6878	0.82	1	1	0.572		148	G	I	0.8964	0.749	1	0.998	0.9006		122	L	E	0.9	0.707	0.994	0.946	0.7552
65	P	S	0.7259	0.78	1	1	0.8235		148	G	K	0.7465	0.651	0.998	0.969	0.8318		122	L	G	0.9099	0.711	0.994	0.946	0.7731
65	P	T	0.7408	0.777	1	1	0.8235		148	G	L	0.8371	0.725	1	0.995	0.9006		122	L	H	0.7143	0.735	0.999	0.971	0.7106
65	P	V	0.921	0.798	1	1	0.8318		148	G	M	0.8765	0.738	1	0.998	0.9006		122	L	K	0.8327	0.705	0.994	0.946	0.7552
65	P	W	0.9935	0.773	1	1	0.8318		148	G	P	0.9869	0.698	0.998	0.969	0.9006		122	L	N	0.8189	0.707	0.998	0.972	0.758
65	P	Y	0.9858	0.784	1	1	0.8318		148	G	T	0.5832	0.696	0.999	0.991	0.9006		122	L	P	0.9304	0.711	0.997	0.961	0.7552
66	A	C	0.7795	0.759	0.999	0.972	0.7401		148	G	V	0.8075	0.731	1	0.996	0.9006		122	L	Q	0.5974	0.71	0.994	0.946	0.7552
66	A	F	0.7107	0.841	0.998	0.972	0.7667		148	G	W	0.839	0.651	1	1	0.9006		122	L	R	0.7989	0.713	0.992	0.944	0.7552
66	A	H	0.814	0.813	0.999	0.972	0.7691		148	G	Y	0.7988	0.748	1	0.998	0.9006		122	L	S	0.7848	0.705	0.994	0.921	0.7552
66	A	K	0.9364	0.776	0.994	0.92	0.7691		149	W	A	0.9437	0.779	1	0.998	0.9118		122	L	W	0.6961	0.742	0.999	0.972	0.8114
66	A	N	0.6497	0.808	0.994	0.926	0.7401		149	W	C	0.9544	0.675	1	1	0.9118		122	L	Y	0.6985	0.716	0.998	0.963	0.7445
66	A	Q	0.6944	0.783	0.998	0.962	0.7401		149	W	D	0.9943	0.77	1	0.999	0.9118		132	K	A	0.9556	0.774	0.999	0.979	0.7923
66	A	R	0.8758	0.783	0.994	0.945	0.7691		149	W	E	0.9928	0.759	1	0.998	0.9118		132	K	C	0.9788	0.723	1	0.999	0.8518
66	A	W	0.9717	0.81	0.999	0.995	0.7691		149	W	G	0.8551	0.762	1	0.999	0.9118		132	K	D	0.9876	0.782	1	0.987	0.7816
66	A	Y	0.8406	0.845	0.998	0.972	0.6107		149	W	H	0.9741	0.71	0.999	0.986	0.8613		132	K	F	0.9934	0.744	1	0.997	0.7797
67	F	C	0.9993	0.853	1	0.99	0.906		149	W	I	0.9498	0.769	1	0.999	0.8706		132	K	G	0.9466	0.73	1	0.987	0.7797
67	F	D	0.9993	0.796	0.999	0.981	0.906		149	W	K	0.9941	0.763	1	0.998	0.9118		132	K	H	0.8722	0.752	1	0.994	0.7816
67	F	E	0.9993	0.795	0.999	0.981	0.906		149	W	L	0.7748	0.759	1	0.999	0.8768		132	K	I	0.9737	0.748	1	0.994	0.7769
67	F	H	0.9993	0.79	1	0.991	0.906		149	W	M	0.922	0.736	1	0.999	0.8768		132	K	L	0.9505	0.737	1	0.987	0.7769
67	F	I	0.9936	0.809	0.999	0.987	0.8977		149	W	N	0.988	0.764	1	0.998	0.9118		132	K	M	0.9495	0.748	1	0.997	0.7769
67	F	K	0.9993	0.797	0.999	0.981	0.906		149	W	P	0.9969	0.755	1	0.999	0.9118		132	K	N	0.979	0.787	1	0.991	0.7662
67	F	L	0.9993	0.865	0.994	0.953	0.8977		149	W	Q	0.9904	0.743	1	0.999	0.9118		132	K	P	0.9242	0.764	1	0.996	0.7769
67	F	M	0.9974	0.814	1	0.991	0.8977		149	W	R	0.9894	0.764	1	0.998	0.9118		132	K	Q	0.7928	0.797	1	0.987	0.7816
67	F	N	0.9993	0.787	0.999	0.981	0.906		149	W	S	0.915	0.72	1	0.995	0.9118		132	K	S	0.9661	0.805	1	0.987	0.7769
67	F	P	0.9993	0.844	1	0.991	0.906		149	W	T	0.9616	0.753	1	0.999	0.9118		132	K	T	0.9348	0.787	1	0.987	0.7923
67	F	Q	0.9993	0.839	1	0.991	0.906		149	W	V	0.9316	0.759	1	0.999	0.9118		132	K	V	0.9577	0.744	1	0.991	0.7769
67	F	R	0.9986	0.833	0.999	0.986	0.906		149	W	Y	0.7724	0.793	1	0.998	0.8768		132	K	W	0.9817	0.701	1	0.999	0.8518
67	F	T	0.9993	0.821	0.998	0.965	0.906		150	A	H	0.6128	0.627	0.999	0.985	0.6689		132	K	Y	0.9766	0.745	1	0.997	0.7769
67	F	V	0.9895	0.809	0.998	0.971	0.906		150	A	K	0.681	0.624	0.978	0.929	0.8245		133	G	C	0.6097	0.713	1	0.991	0.8346
67	F	W	0.9928	0.795	1	0.996	0.9004		150	A	P	0.6935	0.64	0.997	0.968	0.8245		133	G	E	0.8859	0.69	0.999	0.971	0.7176
67	F	Y	0.9775	0.767	0.999	0.98	0.8873		150	A	R	0.5753	0.639	0.994	0.956	0.8106		133	G	F	0.9055	0.674	1	0.991	0.7176
69	E	C	0.9728	0.835	0.998	0.952	0.8113		150	A	W	0.859	0.617	0.999	0.993	0.8106		133	G	H	0.9215	0.722	1	0.991	0.7176
69	E	F	0.981	0.854	0.998	0.952	0.8041		150	A	Y	0.6514	0.633	0.998	0.98	0.8245		133	G	I	0.6747	0.681	0.999	0.986	0.8346
69	E	H	0.8205	0.764	0.998	0.952	0.5917		151	Q	F	0.6595	0.581	0.974	0.924	0.7661		133	G	K	0.9507	0.691	0.999	0.981	0.8346
69	E	I	0.9112	0.853	0.981	0.909	0.8113		152	L	E	0.6288	0.574	0.998	0.945	0.8799		133	G	L	0.7943	0.679	0.998	0.974	0.7355
69	E	L	0.85	0.827	0.981	0.909	0.8113		155	T	W	0.7665	0.563	0.999	0.989	0.833		133	G	M	0.7387	0.712	1	0.991	0.7176
69	E	M	0.8846	0.807	0.998	0.952	0.8113		157	V	C	0.7529	0.6	0.999	0.952	0.6694		133	G	N	0.6765	0.708	1	0.987	0.7716
69	E	P	0.9916	0.761	0.981	0.909	0.8113		157	V	H	0.9707	0.61	0.999	0.952	0.7615		133	G	P	0.9352	0.684	1	0.987	0.7248
69	E	W	0.9898	0.82	0.998	0.991	0.8113		157	V	P	0.9144	0.645	0.983	0.909	0.8511		133	G	Q	0.843	0.7	1	0.991	0.6868
69	E	Y	0.9445	0.836	0.998	0.952	0.8113		157	V	Q	0.9259	0.637	0.983	0.909	0.7615		133	G	R	0.932	0.694	1	0.987	0.6351
70	E	A	0.9308	0.839	0.989	0.936	0.8496		157	V	R	0.9392	0.655	0.983	0.909	0.8511		133	G	W	0.8494	0.697	1	0.998	0.8346
70	E	C	0.9985	0.832	1	0.996	0.8618		157	V	W	0.9775	0.609	0.999	0.978	0.8511		133	G	Y	0.8518	0.705	1	0.991	0.7176
70	E	F	0.9989	0.865	1	0.991	0.8618		157	V	Y	0.9314	0.624	0.995	0.936	0.8053		134	E	A	0.9613	0.717	1	0.999	0.8085
70	E	G	0.9488	0.82	0.998	0.971	0.8618		158	T	A	0.7731	0.651	0.994	0.955	0.8725		134	E	C	0.9959	0.664	1	1	0.855
70	E	H	0.9915	0.799	1	0.991	0.8328		158	T	C	0.9503	0.81	1	0.997	0.8956		134	E	D	0.9417	0.755	0.999	0.997	0.7969
70	E	I	0.9932	0.846	0.999	0.986	0.8618		158	T	D	0.9862	0.847	0.999	0.987	0.8956		134	E	F	0.9986	0.708	1	0.999	0.855
70	E	K	0.9765	0.851	0.998	0.971	0.7929		158	T	E	0.9945	0.846	0.999	0.987	0.8956		134	E	G	0.951	0.675	1	0.999	0.8061
70	E	L	0.9939	0.822	0.999	0.974	0.8618		158	T	F	0.9914	0.87	1	0.997	0.8956		134	E	H	0.9964	0.744	1	0.999	0.7917
70	E	M	0.9917	0.837	1	0.991	0.8618		158	T	G	0.85	0.841	0.999	0.982	0.8956		134	E	I	0.9838	0.69	1	0.999	0.8061
70	E	N	0.9593	0.819	0.998	0.962	0.7929		158	T	H	0.9724	0.851	1	0.997	0.8956		134	E	K	0.9587	0.753	1	0.999	0.8085
70	E	P	0.9993	0.776	1	0.987	0.8618		158	T	I	0.987	0.86	1	0.995	0.8956		134	E	L	0.9895	0.698	1	0.999	0.8033
70	E	Q	0.9018	0.795	0.999	0.98	0.8328		158	T	K	0.9937	0.848	1	0.993	0.8956		134	E	M	0.9884	0.694	1	0.999	0.8061
70	E	R	0.9824	0.805	1	0.987	0.8328		158	T	L	0.9363	0.839	0.999	0.991	0.8956		134	E	N	0.9888	0.739	1	0.999	0.7969
70	E	S	0.9513	0.849	0.998	0.918	0.8618		158	T	M	0.8008	0.84	1	0.997	0.8956		134	E	P	0.9985	0.726	1	0.999	0.8082
70	E	V	0.9707	0.827	0.998	0.973	0.8618		158	T	N	0.9269	0.777	0.999	0.987	0.8956		134	E	Q	0.8909	0.732	1	0.999	0.7969
70	E	W	0.9993	0.818	1	0.998	0.8618		158	T	P	0.9642	0.857	1	0.995	0.8956		134	E	R	0.9794	0.744	1	0.999	0.8085
70	E	Y	0.9957	0.866	1	0.991	0.8618		158	T	Q	0.9842	0.861	1	0.995	0.89		134	E	S	0.9816	0.743	1	0.999	0.8033
71	L	A	0.9913	0.895	0.999	0.954	0.9004		158	T	R	0.9932	0.862	1	0.996	0.8956		134	E	T	0.9845	0.715	1	0.999	0.8085
71	L	E	0.9983	0.935	0.998	0.964	0.906		158	T	V	0.9448	0.767	0.999	0.991	0.8956		134	E	V	0.962	0.699	1	0.999	0.8082
71	L	F	0.9949	0.885	0.999	0.99	0.8977		158	T	W	0.9982	0.735	1	0.999	0.8956		134	E	W	0.9996	0.664	1	1	0.8082
71	L	G	0.9983	0.935	0.999	0.986	0.906		158	T	Y	0.9936	0.864	1	0.997	0.8956		134	E	Y	0.9979	0.698	1	0.999	0.8082
71	L	H	0.9993	0.935	1	0.993	0.8511		160	R	A	0.9888	0.83	1	0.993	0.8613		135	K	C	0.9113	0.538	0.999	0.972	0.6952
71	L	I	0.8945	0.879	0.999	0.979	0.8499		160	R	C	0.8046	0.848	0.999	0.968	0.8131		135	K	D	0.9856	0.561	0.994	0.946	0.6773
71	L	K	0.9975	0.934	0.999	0.986	0.906		160	R	D	0.9986	0.879	1	0.997	0.9168		135	K	F	0.9715	0.519	0.998	0.972	0.7923
71	L	M	0.8585	0.886	1	0.993	0.8487		160	R	E	0.9862	0.764	1	0.993	0.9168		135	K	G	0.921	0.568	0.994	0.921	0.7014
71	L	N	0.9993	0.945	0.998	0.986	0.906		160	R	F	0.9956	0.853	0.999	0.981	0.8515		135	K	H	0.7038	0.551	0.999	0.972	0.6656
71	L	P	0.9993	0.95	1	0.993	0.906		160	R	G	0.9793	0.785	0.995	0.955	0.9168		135	K	I	0.821	0.519	0.997	0.961	0.7029
71	L	Q	0.9993	0.937	1	0.993	0.8862		160	R	H	0.7902	0.816	1	0.998	0.9168		135	K	M	0.7286	0.547	0.999	0.972	0.6952
71	L	R	0.9974	0.941	1	0.993	0.906		160	R	I	0.9895	0.882	1	0.997	0.8763		135	K	P	0.9833	0.561	0.998	0.963	0.7923
71	L	S	0.9993	0.929	0.998	0.986	0.906		160	R	L	0.9523	0.862	1	0.995	0.8506		135	K	T	0.7923	0.552	0.992	0.917	0.654
71	L	T	0.9934	0.901	1	0.991	0.8511		160	R	M	0.9889	0.866	1	0.998	0.8427		135	K	V	0.7911	0.569	0.994	0.946	0.7923
71	L	V	0.9348	0.853	0.994	0.965	0.8499		160	R	N	0.9969	0.798	1	0.997	0.9168		135	K	Y	0.9028	0.565	0.998	0.963	0.7923
71	L	W	0.9977	0.907	1	0.999	0.906		160	R	P	0.9935	0.884	1	0.998	0.9168		136	L	C	0.6274	0.505	0.998	0.93	0.8478
71	L	Y	0.9993	0.921	1	0.993	0.8977		160	R	Q	0.7327	0.719	0.999	0.988	0.8706		137	T	W	0.5855	0.568	0.987	0.917	0.6588
72	E	A	0.83	0.779	0.994	0.936	0.8188		160	R	S	0.9939	0.787	0.999	0.976	0.8706		138	R	A	0.9899	0.736	1	0.998	0.8033
72	E	C	0.9956	0.802	1	0.996	0.8797		160	R	T	0.9932	0.857	1	0.997	0.8427		138	R	C	0.8556	0.736	1	1	0.855
72	E	F	0.9973	0.847	1	0.986	0.8797		160	R	V	0.9855	0.882	1	0.997	0.8515		138	R	D	0.9989	0.736	1	0.999	0.855
72	E	G	0.7416	0.8	0.998	0.971	0.8604		160	R	W	0.9086	0.692	1	1	0.9112		138	R	E	0.9889	0.736	1	0.999	0.8082
72	E	H	0.9582	0.752	1	0.991	0.8714		160	R	Y	0.9836	0.884	1	0.998	0.8427		138	R	F	0.9967	0.736	1	0.999	0.855
72	E	I	0.9904	0.827	0.998	0.951	0.8797		161	V	C	0.9313	0.823	0.997	0.97	0.8211		138	R	G	0.9873	0.736	1	0.999	0.855
72	E	K	0.9119	0.775	0.997	0.915	0.8797		161	V	D	0.9786	0.804	1	0.996	0.8204		138	R	H	0.874	0.736	1	0.999	0.8433
72	E	M	0.9854	0.808	1	0.986	0.8797		161	V	E	0.9504	0.815	1	0.995	0.8834		138	R	I	0.9769	0.736	1	0.999	0.8082
72	E	N	0.8188	0.764	0.999	0.962	0.8714		161	V	F	0.7214	0.804	0.999	0.992	0.8331		138	R	K	0.8174	0.736	1	0.997	0.7969
72	E	P	0.9984	0.747	1	0.987	0.8233		161	V	G	0.7848	0.803	1	0.992	0.8299		138	R	L	0.9363	0.736	1	0.999	0.8033
72	E	R	0.9273	0.761	0.998	0.974	0.8797		161	V	H	0.9843	0.787	1	0.996	0.8208		138	R	M	0.9917	0.736	1	0.999	0.855
72	E	S	0.7512	0.786	0.999	0.972	0.7776		161	V	K	0.9709	0.812	0.999	0.992	0.8956		138	R	N	0.9967	0.736	1	0.999	0.855
72	E	T	0.9168	0.753	0.999	0.972	0.8233		161	V	N	0.9193	0.804	1	0.994	0.8725		138	R	P	0.9961	0.736	1	1	0.855
72	E	V	0.9596	0.815	0.997	0.946	0.8797		161	V	P	0.9692	0.804	1	0.996	0.8725		138	R	Q	0.8508	0.736	1	0.999	0.8033
72	E	W	0.9988	0.789	1	0.998	0.8797		161	V	Q	0.9477	0.802	1	0.996	0.8725		138	R	S	0.9947	0.736	1	0.999	0.8297
72	E	Y	0.9907	0.839	1	0.991	0.8797		161	V	R	0.9579	0.806	1	0.996	0.8482		138	R	T	0.9929	0.736	1	0.999	0.855
75	I	C	0.9987	0.859	1	0.985	0.8797		161	V	S	0.8592	0.802	0.998	0.986	0.8211		138	R	V	0.9791	0.736	1	0.999	0.8135
75	I	D	0.9993	0.901	0.997	0.97	0.8797		161	V	W	0.9902	0.727	1	0.999	0.8419		138	R	W	0.9566	0.736	1	1	0.8085
75	I	E	0.9984	0.899	0.997	0.97	0.8797		161	V	Y	0.9607	0.811	1	0.996	0.7667		138	R	Y	0.9804	0.736	1	0.999	0.855
75	I	F	0.9627	0.874	0.997	0.97	0.8714		162	S	F	0.8718	0.757	0.999	0.977	0.5549		139	C	A	0.7905	0.736	0.998	0.988	0.7839
75	I	G	0.9993	0.901	0.997	0.97	0.8797		162	S	H	0.7364	0.783	0.998	0.966	0.6474		139	C	D	0.9897	0.736	0.999	0.995	0.7839
75	I	H	0.9989	0.911	1	0.985	0.8797		162	S	I	0.6969	0.758	0.99	0.953	0.6819		139	C	E	0.9929	0.736	1	0.996	0.8085
75	I	K	0.9972	0.899	0.996	0.969	0.8797		162	S	M	0.594	0.77	0.999	0.977	0.8245		139	C	F	0.8452	0.736	0.999	0.999	0.8377
75	I	M	0.7577	0.863	0.996	0.977	0.8714		162	S	Q	0.863	0.773	0.992	0.955	0.6719		139	C	H	0.9535	0.736	1	0.997	0.7887
75	I	N	0.9969	0.903	0.997	0.97	0.867		162	S	R	0.9322	0.769	0.979	0.936	0.568		139	C	I	0.9352	0.736	0.999	0.992	0.7839
75	I	Q	0.9967	0.905	0.999	0.985	0.8741		162	S	V	0.6712	0.72	0.984	0.91	0.7168		139	C	K	0.9931	0.736	1	0.996	0.7839
75	I	R	0.9944	0.901	0.999	0.977	0.8797		162	S	W	0.887	0.678	0.999	0.996	0.8245		139	C	L	0.8781	0.736	0.998	0.988	0.7887
75	I	W	0.9982	0.901	1	0.997	0.8797		162	S	Y	0.7835	0.754	0.999	0.977	0.8245		139	C	M	0.9199	0.736	1	0.999	0.8377
75	I	Y	0.9945	0.869	0.999	0.98	0.8714		164	E	C	0.9958	0.755	1	0.997	0.89		139	C	P	0.9949	0.736	1	0.999	0.8377
76	Q	C	0.7503	0.849	0.999	0.972	0.8653		164	E	F	0.9954	0.778	1	0.993	0.8276		139	C	Q	0.9563	0.736	1	0.997	0.8085
76	Q	D	0.5796	0.765	0.998	0.945	0.5059		164	E	H	0.9881	0.741	1	0.993	0.7739		139	C	R	0.9557	0.736	0.999	0.996	0.8218
76	Q	F	0.8699	0.853	0.994	0.959	0.8653		164	E	I	0.9769	0.79	1	0.993	0.8834		139	C	S	0.6013	0.736	0.999	0.992	0.7887
76	Q	P	0.8804	0.761	0.997	0.961	0.8653		164	E	L	0.9699	0.771	1	0.99	0.8372		139	C	T	0.8494	0.736	1	0.995	0.7866
76	Q	W	0.7347	0.824	0.999	0.987	0.8653		164	E	M	0.9798	0.778	1	0.997	0.8725		139	C	W	0.9686	0.736	1	0.999	0.8377
76	Q	Y	0.6489	0.763	0.998	0.962	0.8653		164	E	Q	0.8324	0.732	0.999	0.99	0.7739		139	C	Y	0.9006	0.736	0.999	0.999	0.7887
77	E	C	0.9767	0.846	0.998	0.952	0.7343		164	E	R	0.9543	0.724	0.99	0.935	0.8284		140	K	C	0.9578	0.585	0.999	0.993	0.855
77	E	H	0.8901	0.787	0.998	0.952	0.7252		164	E	S	0.916	0.651	0.989	0.929	0.8284		140	K	F	0.9945	0.607	0.999	0.981	0.855
77	E	M	0.8952	0.831	0.998	0.952	0.7542		164	E	T	0.9473	0.754	1	0.985	0.7739		140	K	G	0.9744	0.524	0.981	0.926	0.8135
77	E	P	0.9955	0.787	0.981	0.909	0.7542		164	E	V	0.9342	0.775	0.999	0.99	0.8641		140	K	H	0.8103	0.582	0.997	0.972	0.7969
77	E	R	0.8803	0.793	0.981	0.909	0.7252		164	E	W	0.9982	0.75	1	0.999	0.8372		140	K	I	0.9749	0.604	0.987	0.971	0.798
77	E	W	0.9909	0.833	0.998	0.952	0.7542		164	E	Y	0.988	0.782	1	0.997	0.8276		140	K	M	0.9237	0.582	0.999	0.981	0.798
78	Q	A	0.6339	0.852	1	0.999	0.6654		165	Q	C	0.8333	0.59	1	0.985	0.7804		140	K	N	0.9803	0.55	0.975	0.93	0.8085
78	Q	C	0.9678	0.872	1	1	0.8797		165	Q	F	0.842	0.683	0.999	0.985	0.8382		140	K	P	0.9964	0.53	0.99	0.963	0.855
78	Q	D	0.9376	0.851	1	0.999	0.8273		165	Q	W	0.781	0.63	1	0.993	0.8382		140	K	V	0.9649	0.569	0.981	0.95	0.798
78	Q	F	0.9885	0.883	1	0.999	0.8797		165	Q	Y	0.6749	0.707	0.994	0.959	0.8382		140	K	W	0.9907	0.568	0.999	0.997	0.855
78	Q	G	0.7851	0.853	1	0.999	0.8797		166	D	C	0.8767	0.789	1	0.999	0.8871		140	K	Y	0.9758	0.609	0.999	0.981	0.855
78	Q	H	0.7539	0.869	1	0.999	0.8635		166	D	F	0.9365	0.808	1	0.994	0.8871		141	L	C	0.7794	0.708	1	1	0.8478
78	Q	I	0.9428	0.881	1	0.999	0.867		166	D	H	0.7856	0.841	0.975	0.925	0.7229		141	L	D	0.9977	0.723	1	1	0.8478
78	Q	K	0.7256	0.861	1	0.999	0.8659		166	D	I	0.8804	0.83	1	0.994	0.8871		141	L	E	0.9817	0.71	1	1	0.8478
78	Q	L	0.7924	0.853	1	0.999	0.8273		166	D	L	0.8149	0.818	0.999	0.989	0.8871		141	L	F	0.768	0.656	1	1	0.7872
78	Q	M	0.8219	0.869	1	0.999	0.8797		166	D	M	0.9193	0.822	1	0.994	0.8871		141	L	G	0.908	0.705	1	1	0.8478
78	Q	N	0.5747	0.861	1	0.999	0.8659		166	D	P	0.9658	0.822	1	0.992	0.7589		141	L	H	0.9701	0.705	1	1	0.7988
78	Q	P	0.9566	0.842	1	0.999	0.8646		166	D	Q	0.7044	0.843	0.997	0.984	0.7589		141	L	K	0.9817	0.717	1	1	0.8478
78	Q	R	0.7396	0.85	1	0.999	0.867		166	D	R	0.8635	0.837	0.997	0.97	0.7804		141	L	N	0.9687	0.723	1	1	0.8478
78	Q	S	0.6024	0.854	1	0.999	0.8646		166	D	V	0.6963	0.819	0.999	0.992	0.8871		141	L	P	0.9932	0.724	1	1	0.8478
78	Q	T	0.6144	0.838	1	0.999	0.7375		166	D	W	0.983	0.779	1	0.999	0.8871		141	L	Q	0.9157	0.734	1	1	0.8478
78	Q	V	0.8466	0.847	1	0.999	0.8273		166	D	Y	0.6463	0.816	1	0.994	0.8368		141	L	R	0.972	0.715	1	1	0.8478
78	Q	W	0.9909	0.871	1	1	0.8797		167	H	F	0.6874	0.77	0.995	0.962	0.8725		141	L	S	0.8835	0.711	1	1	0.8478
78	Q	Y	0.9553	0.858	1	0.999	0.7594		167	H	G	0.8969	0.713	0.999	0.971	0.8419		141	L	W	0.9672	0.637	1	1	0.8478
80	K	C	0.7059	0.747	0.999	0.972	0.7423		167	H	I	0.7756	0.751	0.997	0.973	0.8834		141	L	Y	0.9632	0.724	1	1	0.8361
80	K	F	0.9367	0.761	0.998	0.972	0.8139		167	H	K	0.8858	0.753	0.995	0.945	0.8725		142	A	C	0.886	0.652	1	1	0.7834
80	K	I	0.7067	0.742	0.994	0.945	0.8135		167	H	M	0.8582	0.734	1	0.993	0.8725		142	A	D	0.9965	0.702	1	1	0.8478
80	K	P	0.9209	0.687	0.998	0.962	0.7408		167	H	P	0.9545	0.756	0.999	0.99	0.8956		142	A	E	0.9957	0.69	1	1	0.8478
80	K	W	0.8496	0.737	0.999	0.995	0.8139		167	H	V	0.7325	0.714	0.997	0.971	0.8725		142	A	F	0.994	0.716	1	1	0.7939
80	K	Y	0.8335	0.724	0.998	0.972	0.8139		167	H	W	0.7946	0.72	1	0.993	0.8725		142	A	H	0.9965	0.714	1	1	0.8478
81	K	C	0.8855	0.815	1	0.991	0.8526		168	F	A	0.988	0.768	0.99	0.952	0.9006		142	A	I	0.9813	0.703	1	1	0.7834
81	K	D	0.8529	0.735	0.998	0.949	0.5436		168	F	C	0.8448	0.822	1	0.992	0.8899		142	A	K	0.9991	0.692	1	1	0.8478
81	K	F	0.9641	0.851	1	0.986	0.8526		168	F	D	0.9995	0.81	1	0.99	0.9006		142	A	L	0.9287	0.647	1	1	0.7939
81	K	G	0.7232	0.816	0.998	0.962	0.6782		168	F	E	0.9992	0.818	1	0.99	0.9006		142	A	M	0.9694	0.712	1	1	0.7988
81	K	L	0.7095	0.824	0.995	0.929	0.8653		168	F	G	0.9972	0.822	1	0.99	0.9006		142	A	N	0.9839	0.701	1	1	0.8478
81	K	P	0.9234	0.719	1	0.987	0.8088		168	F	H	0.9848	0.801	1	0.993	0.9006		142	A	P	0.9854	0.717	1	1	0.8361
81	K	V	0.7246	0.815	0.995	0.929	0.8088		168	F	K	0.999	0.822	1	0.99	0.9006		142	A	Q	0.9888	0.718	1	1	0.8478
81	K	W	0.9268	0.791	1	0.998	0.8653		168	F	N	0.9959	0.818	1	0.993	0.9006		142	A	R	0.9962	0.719	1	1	0.8478
81	K	Y	0.8817	0.855	1	0.991	0.8597		168	F	P	0.9998	0.818	1	0.993	0.9006		142	A	T	0.7119	0.601	1	1	0.7737
82	G	A	0.6996	0.795	0.999	0.993	0.7655		168	F	Q	0.9974	0.816	1	0.993	0.9006		142	A	V	0.8825	0.608	1	1	0.7834
82	G	C	0.8365	0.811	1	0.999	0.8797		168	F	R	0.9959	0.818	1	0.993	0.9006		142	A	W	0.9995	0.626	1	1	0.8478
82	G	D	0.8325	0.779	1	0.998	0.8273		168	F	S	0.9894	0.842	0.999	0.99	0.9006		142	A	Y	0.9972	0.712	1	1	0.7939
82	G	E	0.8485	0.807	1	0.998	0.8797		168	F	T	0.9873	0.833	0.999	0.979	0.9006		143	S	D	0.9909	0.599	0.999	0.985	0.6746
82	G	F	0.9845	0.815	1	0.998	0.8646		168	F	W	0.9422	0.725	1	0.993	0.7739		143	S	E	0.994	0.604	0.999	0.985	0.6746
82	G	H	0.9594	0.813	1	0.999	0.8312		169	L	A	0.9624	0.77	1	0.999	0.8276		143	S	F	0.9601	0.769	0.999	0.99	0.6691
82	G	I	0.9525	0.817	1	0.998	0.8797		169	L	C	0.9441	0.702	1	1	0.8482		143	S	H	0.986	0.714	1	0.993	0.7054
82	G	K	0.9701	0.808	1	0.998	0.8018		169	L	D	0.9997	0.811	1	1	0.9006		143	S	I	0.8086	0.769	0.992	0.98	0.6691
82	G	L	0.9605	0.819	1	0.997	0.8797		169	L	E	0.9973	0.834	1	0.999	0.9006		143	S	K	0.999	0.604	0.999	0.985	0.6895
82	G	M	0.9621	0.817	1	0.999	0.8797		169	L	F	0.6171	0.752	1	0.999	0.7739		143	S	L	0.6656	0.676	0.98	0.912	0.6149
82	G	N	0.8096	0.802	1	0.997	0.8018		169	L	G	0.9956	0.832	1	1	0.9006		143	S	M	0.7882	0.71	1	0.993	0.6691
82	G	P	0.9844	0.806	1	0.998	0.8714		169	L	H	0.9868	0.708	1	1	0.895		143	S	N	0.8905	0.561	0.999	0.985	0.7054
82	G	Q	0.9166	0.809	1	0.998	0.81		169	L	K	0.9965	0.83	1	0.998	0.9006		143	S	P	0.9616	0.708	0.999	0.99	0.678
82	G	R	0.951	0.815	1	0.998	0.8273		169	L	N	0.9968	0.81	1	1	0.9006		143	S	Q	0.9865	0.602	0.999	0.99	0.6119
82	G	T	0.8093	0.785	0.997	0.97	0.8233		169	L	P	0.9965	0.812	1	1	0.9006		143	S	R	0.9975	0.704	0.999	0.99	0.6587
82	G	V	0.8769	0.818	1	0.996	0.8797		169	L	Q	0.9823	0.814	1	0.999	0.9006		143	S	V	0.5998	0.731	0.994	0.96	0.5291
82	G	W	0.9575	0.797	1	1	0.8797		169	L	R	0.9894	0.754	1	0.994	0.9006		143	S	W	0.9935	0.764	1	0.997	0.6547
82	G	Y	0.9581	0.819	1	0.998	0.8797		169	L	S	0.991	0.83	1	0.999	0.9006		143	S	Y	0.9788	0.783	0.999	0.993	0.6895
84	N	W	0.9155	0.778	0.994	0.944	0.7542		169	L	T	0.9715	0.807	1	0.999	0.9006		144	L	D	0.9907	0.782	0.997	0.986	0.6177
85	P	C	0.9055	0.883	0.999	0.977	0.7849		169	L	W	0.9608	0.666	1	1	0.7739		144	L	E	0.9614	0.78	0.997	0.98	0.688
85	P	D	0.9374	0.783	0.994	0.935	0.7601		169	L	Y	0.9644	0.801	1	1	0.7739		144	L	G	0.8287	0.783	0.997	0.98	0.6895
85	P	E	0.8664	0.779	0.994	0.935	0.7601		170	I	D	0.969	0.813	0.997	0.971	0.9006		144	L	H	0.8777	0.778	1	0.993	0.7237
85	P	F	0.9535	0.895	0.994	0.967	0.8139		170	I	E	0.9395	0.819	0.994	0.971	0.9006		144	L	K	0.9579	0.777	0.994	0.98	0.6898
85	P	H	0.6361	0.858	0.999	0.976	0.8139		170	I	G	0.8756	0.814	0.994	0.971	0.9006		144	L	N	0.8884	0.785	0.994	0.98	0.6658
85	P	K	0.9041	0.779	0.994	0.935	0.8139		170	I	H	0.8676	0.817	1	0.989	0.9006		144	L	P	0.9861	0.778	0.996	0.985	0.6502
85	P	M	0.8291	0.868	0.998	0.967	0.8139		170	I	N	0.7467	0.825	0.993	0.977	0.9006		144	L	Q	0.825	0.784	0.996	0.989	0.6754
85	P	N	0.8285	0.847	0.994	0.956	0.7063		170	I	P	0.9686	0.826	0.997	0.984	0.9006		144	L	R	0.9332	0.789	0.996	0.985	0.614
85	P	Q	0.6233	0.797	0.998	0.97	0.7464		170	I	Q	0.8323	0.822	0.999	0.984	0.895		144	L	W	0.8652	0.783	1	0.993	0.7054
85	P	R	0.7538	0.869	0.992	0.954	0.7858		170	I	R	0.775	0.827	0.994	0.959	0.9006		144	L	Y	0.8545	0.731	0.999	0.99	0.663
85	P	W	0.9775	0.859	0.999	0.996	0.8139		170	I	S	0.6281	0.822	0.985	0.943	0.9006		145	Y	A	0.9393	0.66	1	1	0.8191
85	P	Y	0.9335	0.895	0.999	0.977	0.8139		170	I	W	0.9521	0.787	1	0.998	0.9006		145	Y	D	0.9737	0.696	1	1	0.8478
86	T	C	0.7494	0.716	0.999	0.972	0.7401		170	I	Y	0.8294	0.808	0.999	0.989	0.9006		145	Y	E	0.9837	0.681	1	1	0.8478
86	T	E	0.8122	0.747	0.994	0.92	0.7401		172	P	C	0.8329	0.7	1	1	0.9168		145	Y	G	0.8739	0.691	1	1	0.8191
86	T	F	0.8173	0.839	0.994	0.945	0.7691		172	P	D	0.9773	0.763	1	0.987	0.9168		145	Y	I	0.9349	0.706	1	1	0.8361
86	T	H	0.6907	0.831	0.999	0.972	0.7096		172	P	E	0.9235	0.839	1	0.999	0.9112		145	Y	K	0.985	0.68	1	1	0.8478
86	T	Q	0.6012	0.755	0.998	0.962	0.7096		172	P	F	0.9808	0.837	1	0.999	0.9168		145	Y	L	0.7282	0.664	1	1	0.7821
86	T	R	0.668	0.756	0.992	0.943	0.7691		172	P	G	0.7761	0.738	0.998	0.944	0.9112		145	Y	M	0.9081	0.734	1	1	0.7821
86	T	W	0.9536	0.823	0.999	0.987	0.7691		172	P	H	0.848	0.808	1	0.999	0.8808		145	Y	N	0.7452	0.686	1	1	0.8191
86	T	Y	0.8677	0.843	0.998	0.972	0.7691		172	P	I	0.9335	0.851	1	0.999	0.9168		145	Y	P	0.9883	0.713	1	1	0.8478
87	G	F	0.9432	0.857	0.989	0.913	0.7193		172	P	K	0.9358	0.839	1	0.999	0.9168		145	Y	Q	0.9353	0.719	1	1	0.8478
87	G	M	0.8323	0.845	0.997	0.913	0.7193		172	P	L	0.7098	0.845	1	0.999	0.9168		145	Y	R	0.9511	0.689	1	1	0.8478
87	G	W	0.8951	0.836	0.997	0.959	0.7193		172	P	M	0.9161	0.807	1	1	0.9168		145	Y	S	0.791	0.688	1	1	0.7986
87	G	Y	0.8723	0.854	0.989	0.913	0.7193		172	P	N	0.9355	0.834	1	0.999	0.9168		145	Y	T	0.9477	0.682	1	1	0.8478
88	L	A	0.9597	0.783	0.991	0.939	0.8618		172	P	Q	0.7348	0.843	1	0.999	0.8627		145	Y	V	0.8708	0.676	1	1	0.8478
88	L	C	0.9793	0.757	1	0.991	0.8328		172	P	R	0.8062	0.755	0.999	0.986	0.8856		145	Y	W	0.7289	0.667	1	1	0.8478
88	L	D	0.9973	0.837	1	0.991	0.8618		172	P	V	0.7935	0.839	1	0.999	0.9168		146	R	A	0.9947	0.645	1	0.999	0.8033
88	L	E	0.9879	0.816	0.999	0.974	0.8618		172	P	W	0.9862	0.682	1	1	0.9168		146	R	C	0.8356	0.768	1	1	0.855
88	L	F	0.7726	0.769	0.999	0.981	0.8328		172	P	Y	0.9746	0.84	1	1	0.9168		146	R	D	0.9992	0.733	1	1	0.855
88	L	G	0.9912	0.818	1	0.981	0.8618		174	G	C	0.7376	0.682	1	1	0.8808		146	R	E	0.99	0.653	1	1	0.8135
88	L	H	0.9618	0.828	1	0.991	0.7969		174	G	D	0.687	0.746	1	0.999	0.8808		146	R	F	0.9962	0.791	1	1	0.855
88	L	N	0.9814	0.842	1	0.991	0.8618		174	G	E	0.7917	0.734	1	1	0.8948		146	R	G	0.9901	0.654	1	1	0.855
88	L	P	0.9838	0.839	0.999	0.99	0.8618		174	G	F	0.9299	0.712	1	1	0.9168		146	R	H	0.7551	0.722	1	1	0.7969
88	L	Q	0.9469	0.849	1	0.985	0.8618		174	G	H	0.9054	0.733	1	1	0.9168		146	R	I	0.9877	0.776	1	1	0.8061
88	L	R	0.9547	0.829	0.997	0.949	0.8618		174	G	I	0.9034	0.707	1	1	0.9168		146	R	L	0.9649	0.654	1	1	0.8033
88	L	S	0.9852	0.822	0.999	0.981	0.8618		174	G	K	0.9661	0.73	1	1	0.9168		146	R	M	0.9942	0.78	1	1	0.8085
88	L	T	0.962	0.774	0.999	0.972	0.8618		174	G	L	0.9092	0.717	1	1	0.9168		146	R	N	0.9971	0.666	1	1	0.8082
88	L	W	0.9311	0.798	1	0.998	0.8328		174	G	M	0.9005	0.687	1	1	0.8808		146	R	P	0.9975	0.756	1	1	0.855
88	L	Y	0.955	0.791	1	0.991	0.8328		174	G	N	0.7391	0.75	1	1	0.8853		146	R	Q	0.8035	0.683	1	1	0.8033
89	L	A	0.8388	0.816	0.988	0.929	0.6698		174	G	P	0.988	0.724	1	1	0.9168		146	R	S	0.9953	0.698	1	1	0.8082
89	L	C	0.9543	0.769	1	0.985	0.7645		174	G	Q	0.8979	0.721	1	1	0.8617		146	R	T	0.9949	0.701	1	1	0.855
89	L	D	0.9931	0.881	0.999	0.985	0.7934		174	G	R	0.9327	0.726	1	1	0.9112		146	R	V	0.9866	0.753	1	1	0.855
89	L	E	0.9544	0.874	0.999	0.98	0.7934		174	G	T	0.7047	0.725	1	1	0.9112		146	R	W	0.9463	0.695	1	1	0.855
89	L	G	0.9681	0.857	0.999	0.98	0.7194		174	G	V	0.8098	0.721	1	1	0.9168		146	R	Y	0.9825	0.769	1	1	0.855
89	L	H	0.8515	0.867	1	0.985	0.7934		174	G	W	0.8993	0.682	1	1	0.8856		147	L	A	0.6971	0.58	0.96	0.929	0.8085
89	L	K	0.922	0.849	0.999	0.98	0.6652		174	G	Y	0.8558	0.708	1	1	0.9168		147	L	C	0.7949	0.75	1	0.994	0.8297
89	L	N	0.9668	0.881	0.999	0.985	0.6155		179	E	A	0.6249	0.707	1	0.999	0.8617		147	L	D	0.9969	0.785	1	0.994	0.8085
89	L	P	0.9592	0.882	0.999	0.985	0.7934		179	E	C	0.9765	0.601	1	1	0.8808		147	L	E	0.9703	0.779	0.997	0.992	0.8085
89	L	Q	0.7617	0.868	0.999	0.985	0.6652		179	E	D	0.5832	0.69	1	0.999	0.8768		147	L	F	0.7269	0.642	0.992	0.984	0.7815
89	L	R	0.8424	0.858	0.999	0.98	0.7934		179	E	F	0.9853	0.668	1	1	0.8856		147	L	G	0.9579	0.77	0.997	0.989	0.8435
89	L	S	0.9353	0.847	0.999	0.979	0.7247		179	E	G	0.7311	0.685	1	0.999	0.8808		147	L	H	0.9575	0.782	1	0.994	0.8085
89	L	T	0.8828	0.804	0.997	0.956	0.7162		179	E	H	0.9068	0.695	1	1	0.8768		147	L	K	0.968	0.74	0.997	0.989	0.8085
89	L	Y	0.8509	0.814	0.993	0.945	0.7645		179	E	I	0.9385	0.688	1	0.999	0.8808		147	L	N	0.9647	0.786	1	0.994	0.7931
90	A	C	0.9779	0.865	1	0.997	0.8797		179	E	K	0.6751	0.724	1	0.999	0.8768		147	L	P	0.9931	0.785	1	0.994	0.855
90	A	D	0.9988	0.889	1	0.991	0.8116		179	E	L	0.9205	0.704	1	0.999	0.8856		147	L	Q	0.9044	0.772	1	0.994	0.8311
90	A	E	0.996	0.831	0.998	0.986	0.8273		179	E	M	0.9161	0.633	1	1	0.8856		147	L	R	0.9599	0.77	0.999	0.991	0.8085
90	A	F	0.9661	0.919	1	0.993	0.8797		179	E	N	0.838	0.734	1	0.999	0.8627		147	L	S	0.9155	0.723	0.997	0.984	0.8085
90	A	H	0.9921	0.912	1	0.993	0.8273		179	E	P	0.9902	0.703	1	1	0.9168		147	L	T	0.6552	0.67	0.994	0.956	0.7931
90	A	I	0.9827	0.863	1	0.991	0.5281		179	E	R	0.7558	0.73	1	1	0.8768		147	L	W	0.9542	0.718	1	0.999	0.8085
90	A	K	0.9978	0.839	0.998	0.964	0.8273		179	E	S	0.6806	0.731	1	0.998	0.8529		147	L	Y	0.9497	0.752	0.997	0.992	0.7815
90	A	L	0.7737	0.845	0.999	0.979	0.7686		179	E	T	0.7797	0.663	0.999	0.994	0.8768		148	V	C	0.5817	0.67	0.969	0.921	0.5669
90	A	M	0.9491	0.871	1	0.993	0.7686		179	E	V	0.8192	0.693	1	0.999	0.8724		148	V	H	0.8868	0.709	0.99	0.945	0.678
90	A	N	0.9949	0.901	1	0.991	0.8273		179	E	W	0.995	0.605	1	1	0.9168		148	V	W	0.938	0.69	0.99	0.945	0.5792
90	A	P	0.9876	0.865	0.999	0.99	0.8262		179	E	Y	0.974	0.666	1	1	0.8617		149	D	A	0.7986	0.613	1	0.999	0.8085
90	A	Q	0.9839	0.878	0.999	0.99	0.8233		180	V	C	0.89	0.739	1	0.993	0.8181		149	D	C	0.9334	0.734	1	1	0.8135
90	A	S	0.7937	0.824	0.998	0.965	0.6532		180	V	D	0.9287	0.783	0.999	0.99	0.8855		149	D	F	0.9476	0.769	1	1	0.8085
90	A	T	0.9552	0.834	0.999	0.985	0.6259		180	V	E	0.8753	0.799	0.999	0.986	0.8855		149	D	G	0.7886	0.643	1	1	0.8085
90	A	V	0.926	0.832	0.999	0.985	0.6778		180	V	H	0.9604	0.771	1	0.993	0.8855		149	D	H	0.7138	0.754	1	1	0.8085
90	A	W	0.9979	0.905	1	0.999	0.8797		180	V	K	0.9311	0.8	0.999	0.986	0.8855		149	D	I	0.9659	0.757	1	1	0.8033
90	A	Y	0.989	0.921	1	0.993	0.8797		180	V	N	0.7696	0.784	1	0.993	0.8855		149	D	K	0.9664	0.683	1	1	0.855
91	L	A	0.9904	0.897	1	0.983	0.804		180	V	P	0.9694	0.79	1	0.99	0.8855		149	D	L	0.9379	0.762	1	1	0.8061
91	L	C	0.9975	0.909	1	0.996	0.906		180	V	Q	0.8643	0.801	1	0.993	0.8855		149	D	M	0.9763	0.751	1	1	0.8297
91	L	D	0.9993	0.911	1	0.996	0.906		180	V	R	0.909	0.78	1	0.993	0.8855		149	D	P	0.9936	0.738	1	1	0.8085
91	L	E	0.9993	0.919	1	0.996	0.906		180	V	S	0.5662	0.771	0.997	0.945	0.8855		149	D	Q	0.8791	0.756	1	1	0.8033
91	L	F	0.9614	0.891	1	0.994	0.8921		180	V	W	0.9755	0.748	1	0.999	0.8855		149	D	R	0.959	0.752	1	1	0.855
91	L	G	0.9987	0.917	1	0.995	0.8933		180	V	Y	0.8986	0.752	1	0.993	0.8855		149	D	T	0.8908	0.703	1	1	0.8033
91	L	H	0.9993	0.911	1	0.996	0.906		181	T	C	0.654	0.712	1	0.998	0.7739		149	D	V	0.8969	0.761	1	1	0.8085
91	L	I	0.7737	0.831	1	0.979	0.7933		181	T	D	0.8922	0.661	1	0.995	0.8188		149	D	W	0.987	0.688	1	1	0.8085
91	L	K	0.9977	0.909	1	0.992	0.906		181	T	E	0.8842	0.642	1	0.995	0.8284		149	D	Y	0.7156	0.762	1	1	0.8085
91	L	M	0.7152	0.888	1	0.996	0.6986		181	T	F	0.8673	0.766	1	0.997	0.9006		150	L	A	0.6295	0.596	1	1	0.7406
91	L	N	0.9993	0.917	1	0.994	0.8933		181	T	H	0.6982	0.75	1	0.998	0.8725		150	L	C	0.6271	0.673	1	1	0.7988
91	L	P	0.9993	0.904	1	0.996	0.8409		181	T	I	0.881	0.69	0.999	0.993	0.8899		150	L	D	0.9566	0.72	1	1	0.8085
91	L	Q	0.9974	0.903	1	0.996	0.8409		181	T	K	0.6812	0.631	1	0.995	0.8188		150	L	E	0.8385	0.698	1	1	0.8085
91	L	R	0.9957	0.907	1	0.996	0.906		181	T	P	0.6374	0.716	1	0.998	0.9006		150	L	G	0.8729	0.695	1	1	0.7939
91	L	S	0.9988	0.903	0.999	0.984	0.906		181	T	Q	0.6096	0.635	0.998	0.988	0.7832		150	L	K	0.7451	0.695	1	1	0.8085
91	L	V	0.849	0.832	0.999	0.972	0.8368		181	T	R	0.5766	0.716	1	0.997	0.8188		150	L	N	0.7334	0.717	1	1	0.8085
91	L	W	0.9919	0.892	1	0.999	0.906		181	T	V	0.6849	0.618	0.999	0.99	0.8641		150	L	P	0.9879	0.718	1	1	0.8478
91	L	Y	0.9961	0.904	1	0.996	0.8977		181	T	W	0.9637	0.61	1	1	0.9006		150	L	R	0.611	0.712	1	1	0.8085
92	Q	C	0.9869	0.83	0.999	0.987	0.7691		181	T	Y	0.8765	0.764	1	0.998	0.9006		150	L	S	0.6963	0.686	1	1	0.7939
92	Q	D	0.9908	0.766	0.993	0.912	0.7096		182	A	C	0.8677	0.704	1	0.999	0.9006		150	L	W	0.6177	0.659	1	1	0.7939
92	Q	F	0.9976	0.836	0.998	0.972	0.7691		182	A	D	0.9919	0.793	1	0.998	0.8481		151	F	A	0.7874	0.49	0.999	0.995	0.7705
92	Q	G	0.8412	0.731	0.993	0.912	0.7029		182	A	E	0.9904	0.781	1	0.999	0.8694		151	F	D	0.9373	0.646	1	0.998	0.7876
92	Q	H	0.8991	0.759	0.997	0.971	0.7401		182	A	F	0.98	0.804	1	0.999	0.9006		151	F	E	0.9182	0.627	1	0.998	0.7705
92	Q	I	0.9906	0.837	0.998	0.962	0.7691		182	A	H	0.9933	0.782	1	1	0.9006		151	F	G	0.8511	0.595	1	0.998	0.7885
92	Q	M	0.9302	0.765	0.998	0.972	0.7691		182	A	I	0.9602	0.781	1	0.999	0.8672		151	F	I	0.7723	0.52	0.999	0.995	0.7768
92	Q	P	0.9876	0.781	0.997	0.942	0.7096		182	A	K	0.9981	0.783	1	0.998	0.8672		151	F	K	0.877	0.627	1	0.998	0.796
92	Q	T	0.8952	0.77	0.993	0.912	0.6967		182	A	L	0.9203	0.768	1	0.999	0.8672		151	F	L	0.9015	0.511	0.995	0.977	0.7024
92	Q	V	0.959	0.755	0.998	0.945	0.7234		182	A	M	0.9403	0.729	1	0.999	0.8672		151	F	M	0.7162	0.552	1	0.998	0.7587
92	Q	W	0.9924	0.813	0.999	0.987	0.7691		182	A	N	0.969	0.792	1	0.998	0.9006		151	F	N	0.7623	0.656	1	0.998	0.7703
92	Q	Y	0.9898	0.796	0.998	0.962	0.7691		182	A	P	0.915	0.656	0.999	0.986	0.8513		151	F	P	0.9953	0.648	1	0.998	0.8377
93	Q	C	0.993	0.863	1	0.985	0.8797		182	A	Q	0.9831	0.784	1	0.999	0.895		151	F	Q	0.766	0.651	1	0.998	0.7705
93	Q	D	0.9631	0.847	0.997	0.956	0.7949		182	A	R	0.9929	0.781	1	0.999	0.8571		151	F	R	0.7565	0.654	1	0.998	0.7703
93	Q	F	0.9969	0.881	1	0.985	0.8797		182	A	T	0.617	0.701	1	0.997	0.8501		151	F	S	0.636	0.592	1	0.998	0.7705
93	Q	G	0.8836	0.854	0.993	0.94	0.867		182	A	V	0.8039	0.699	1	0.999	0.8513		151	F	T	0.7949	0.597	1	0.998	0.7733
93	Q	I	0.9874	0.881	0.999	0.98	0.8797		182	A	W	0.9982	0.68	1	1	0.8876		151	F	V	0.6936	0.501	0.999	0.992	0.8377
93	Q	L	0.8772	0.832	0.996	0.954	0.8797		182	A	Y	0.9908	0.804	1	0.999	0.895		152	G	F	0.8691	0.658	1	0.996	0.8478
93	Q	M	0.8773	0.803	1	0.985	0.867		183	S	D	0.7158	0.656	1	0.998	0.8372		152	G	I	0.8464	0.659	0.999	0.993	0.8478
93	Q	N	0.8121	0.831	0.997	0.956	0.8262		183	S	E	0.7571	0.588	0.998	0.983	0.8372		152	G	K	0.6936	0.568	0.998	0.975	0.7939
93	Q	P	0.9909	0.835	0.999	0.979	0.8001		183	S	H	0.5862	0.733	1	0.998	0.823		152	G	L	0.7493	0.607	0.998	0.988	0.8478
93	Q	T	0.8483	0.847	0.993	0.92	0.8273		183	S	K	0.8725	0.663	1	0.996	0.8438		152	G	M	0.8244	0.656	1	0.996	0.8478
93	Q	V	0.9514	0.845	0.997	0.956	0.8646		183	S	P	0.7453	0.738	1	0.998	0.895		152	G	P	0.9724	0.643	0.999	0.991	0.8361
93	Q	W	0.9962	0.85	1	0.993	0.8797		183	S	Q	0.6723	0.705	1	0.998	0.823		152	G	V	0.7289	0.605	0.997	0.987	0.8478
93	Q	Y	0.9886	0.837	0.997	0.97	0.8797		183	S	R	0.7808	0.743	1	0.998	0.8318		152	G	W	0.7278	0.626	1	0.999	0.8478
94	I	A	0.9949	0.858	0.996	0.955	0.8797		184	S	D	0.6067	0.733	0.998	0.97	0.8116		152	G	Y	0.6983	0.661	1	0.996	0.8478
94	I	C	0.9993	0.861	1	0.991	0.8797		184	S	E	0.7672	0.733	0.999	0.984	0.7942		153	W	A	0.9515	0.736	0.999	0.993	0.855
94	I	D	0.9993	0.887	1	0.991	0.8797		184	S	P	0.9034	0.762	1	0.995	0.8855		153	W	C	0.9585	0.736	1	0.999	0.855
94	I	E	0.9993	0.876	1	0.991	0.8797		184	S	Q	0.6484	0.694	0.999	0.992	0.7667		153	W	D	0.9926	0.736	0.999	0.995	0.855
94	I	F	0.9457	0.803	0.998	0.98	0.8714		184	S	R	0.7704	0.76	0.998	0.989	0.8204		153	W	E	0.9929	0.736	0.999	0.993	0.855
94	I	G	0.9993	0.865	1	0.987	0.8797		185	L	A	0.8966	0.754	1	0.998	0.8706		153	W	G	0.8551	0.736	0.999	0.992	0.855
94	I	H	0.9993	0.897	1	0.996	0.8797		185	L	C	0.8812	0.702	1	1	0.8706		153	W	I	0.9527	0.736	1	0.997	0.798
94	I	K	0.9993	0.869	1	0.987	0.8797		185	L	D	0.9989	0.782	1	0.999	0.9168		153	W	K	0.994	0.736	0.999	0.995	0.855
94	I	N	0.9993	0.893	1	0.99	0.8797		185	L	E	0.9932	0.794	1	0.999	0.9168		153	W	L	0.7965	0.736	0.998	0.988	0.8226
94	I	P	0.9993	0.895	1	0.991	0.8797		185	L	F	0.7261	0.686	1	0.994	0.8759		153	W	M	0.9269	0.736	0.998	0.975	0.8085
94	I	Q	0.9993	0.899	1	0.991	0.8797		185	L	G	0.9849	0.789	1	0.999	0.9168		153	W	N	0.9831	0.736	0.999	0.995	0.855
94	I	R	0.9984	0.896	1	0.991	0.8797		185	L	H	0.9799	0.7	1	1	0.9168		153	W	P	0.9969	0.736	1	0.998	0.855
94	I	S	0.9989	0.849	0.999	0.987	0.8797		185	L	K	0.993	0.788	1	0.999	0.9168		153	W	Q	0.991	0.736	0.999	0.995	0.855
94	I	T	0.9978	0.849	0.999	0.98	0.8797		185	L	N	0.9851	0.777	1	0.999	0.9168		153	W	R	0.9907	0.736	0.999	0.995	0.855
94	I	W	0.9981	0.867	1	0.998	0.8797		185	L	P	0.9939	0.767	1	1	0.9168		153	W	S	0.913	0.736	0.999	0.995	0.855
94	I	Y	0.9967	0.874	1	0.991	0.8714		185	L	Q	0.9498	0.782	1	1	0.9168		153	W	T	0.9585	0.736	1	0.997	0.855
95	A	C	0.886	0.889	1	0.993	0.8797		185	L	R	0.9832	0.778	1	1	0.9168		153	W	V	0.9384	0.736	1	0.997	0.855
95	A	D	0.9969	0.904	0.998	0.974	0.7823		185	L	S	0.9719	0.718	1	0.994	0.9168		153	W	Y	0.7088	0.736	0.999	0.99	0.8085
95	A	E	0.988	0.879	0.998	0.986	0.7823		185	L	T	0.8962	0.788	1	0.999	0.9112		154	A	D	0.6555	0.683	0.999	0.995	0.6744
95	A	F	0.9696	0.924	1	0.993	0.8797		185	L	W	0.9706	0.653	1	1	0.8525		154	A	E	0.5683	0.637	0.999	0.992	0.6744
95	A	G	0.7733	0.85	0.989	0.952	0.8714		185	L	Y	0.9736	0.788	1	0.999	0.8991		154	A	F	0.7299	0.724	1	0.998	0.6594
95	A	H	0.9797	0.925	1	0.993	0.75		186	I	D	0.813	0.66	0.983	0.909	0.7992		154	A	H	0.7219	0.73	1	0.998	0.6902
95	A	I	0.9252	0.91	1	0.991	0.867		186	I	P	0.9251	0.653	0.995	0.936	0.6556		154	A	I	0.6302	0.647	0.999	0.993	0.7052
95	A	K	0.9926	0.873	0.999	0.986	0.7727		186	I	W	0.817	0.609	0.999	0.952	0.7587		154	A	K	0.7716	0.631	0.999	0.993	0.7171
95	A	L	0.8223	0.893	0.999	0.979	0.8797		187	K	A	0.988	0.755	1	0.993	0.8617		154	A	P	0.7195	0.645	1	0.997	0.7054
95	A	M	0.8314	0.923	1	0.993	0.8741		187	K	C	0.9878	0.813	1	0.999	0.8941		154	A	R	0.6918	0.658	0.999	0.995	0.7171
95	A	P	0.9987	0.915	0.999	0.99	0.8233		187	K	D	0.9986	0.817	1	0.998	0.9168		154	A	W	0.9273	0.689	1	1	0.7171
95	A	Q	0.9486	0.925	1	0.993	0.668		187	K	E	0.9893	0.761	1	0.995	0.8627		154	A	Y	0.7656	0.718	1	0.998	0.7171
95	A	R	0.9666	0.909	0.999	0.986	0.8273		187	K	F	0.9993	0.847	1	0.997	0.8715		156	L	D	0.77	0.626	0.998	0.982	0.8377
95	A	V	0.6437	0.85	0.998	0.979	0.6836		187	K	G	0.994	0.829	1	0.998	0.8608		158	N	W	0.7078	0.736	0.997	0.968	0.5669
95	A	W	0.9943	0.895	1	0.999	0.8797		187	K	H	0.9586	0.814	1	0.998	0.8768		159	T	W	0.8541	0.532	0.98	0.922	0.7479
95	A	Y	0.9811	0.93	1	0.993	0.8797		187	K	I	0.9872	0.861	0.999	0.993	0.8856		160	Y	D	0.6112	0.657	1	0.998	0.688
96	D	A	0.9394	0.874	0.998	0.971	0.8018		187	K	L	0.9682	0.772	0.989	0.948	0.8856		160	Y	E	0.8355	0.617	1	0.998	0.6687
96	D	C	0.994	0.897	1	0.999	0.8797		187	K	M	0.9592	0.822	1	0.997	0.8617		160	Y	G	0.5685	0.634	1	0.998	0.688
96	D	F	0.9944	0.919	1	0.993	0.8797		187	K	N	0.9953	0.782	1	0.998	0.9168		160	Y	I	0.5931	0.58	1	0.998	0.6611
96	D	G	0.9338	0.857	0.999	0.979	0.7771		187	K	P	0.9986	0.825	1	0.998	0.9112		160	Y	K	0.801	0.617	1	0.998	0.688
96	D	I	0.9938	0.92	1	0.993	0.8273		187	K	Q	0.9374	0.715	0.997	0.988	0.8529		160	Y	P	0.9403	0.684	1	0.999	0.688
96	D	K	0.9915	0.847	0.998	0.974	0.8233		187	K	S	0.9919	0.683	0.996	0.968	0.8808		160	Y	R	0.6196	0.66	1	0.998	0.688
96	D	L	0.9841	0.906	0.999	0.986	0.8797		187	K	T	0.9592	0.768	0.997	0.983	0.8529		161	I	C	0.7552	0.716	1	0.989	0.8225
96	D	M	0.9953	0.914	1	0.993	0.8797		187	K	V	0.9729	0.803	0.998	0.977	0.8856		161	I	D	0.9897	0.783	0.99	0.945	0.8478
96	D	N	0.6672	0.827	0.998	0.979	0.7603		187	K	W	0.9988	0.749	1	1	0.8617		161	I	E	0.9861	0.778	0.99	0.957	0.8478
96	D	P	0.9993	0.884	1	0.991	0.8273		187	K	Y	0.9962	0.838	1	0.998	0.8715		161	I	F	0.6166	0.621	0.993	0.978	0.7717
96	D	Q	0.9768	0.849	0.998	0.981	0.867		188	V	C	0.9092	0.848	0.997	0.97	0.7774		161	I	G	0.9426	0.712	0.99	0.942	0.8478
96	D	R	0.9884	0.915	0.999	0.99	0.8797		188	V	D	0.99	0.87	1	0.996	0.9006		161	I	H	0.9683	0.783	0.999	0.984	0.8478
96	D	S	0.8219	0.827	0.999	0.972	0.8018		188	V	E	0.9679	0.884	0.998	0.985	0.9006		161	I	K	0.9765	0.783	0.99	0.971	0.8478
96	D	T	0.9636	0.862	0.999	0.986	0.8018		188	V	F	0.8061	0.861	0.999	0.989	0.8203		161	I	P	0.9731	0.783	0.998	0.986	0.8478
96	D	V	0.9723	0.907	0.999	0.99	0.8604		188	V	G	0.681	0.865	0.999	0.992	0.9006		161	I	Q	0.9649	0.78	0.995	0.984	0.8478
96	D	W	0.9993	0.877	1	0.999	0.8797		188	V	H	0.9926	0.857	1	0.996	0.8645		161	I	R	0.9591	0.783	0.995	0.971	0.8478
96	D	Y	0.9584	0.917	1	0.989	0.8797		188	V	K	0.9752	0.884	0.998	0.989	0.9006		161	I	S	0.7399	0.725	0.987	0.916	0.8478
98	M	C	0.9546	0.745	0.997	0.915	0.7401		188	V	N	0.9636	0.871	1	0.996	0.9006		161	I	W	0.9912	0.769	1	0.998	0.8478
98	M	H	0.9892	0.73	0.997	0.915	0.7102		188	V	P	0.9953	0.886	1	0.996	0.9006		161	I	Y	0.9434	0.712	0.998	0.986	0.8361
98	M	W	0.9833	0.735	0.997	0.915	0.7401		188	V	Q	0.9665	0.82	0.989	0.951	0.8749		163	V	H	0.9126	0.588	0.999	0.972	0.7527
100	T	W	0.7789	0.778	0.986	0.917	0.7193		188	V	R	0.9625	0.87	1	0.992	0.9006		163	V	P	0.9687	0.623	0.989	0.946	0.8238
110	P	C	0.6441	0.766	0.997	0.931	0.8123		188	V	S	0.8966	0.881	0.999	0.989	0.9006		163	V	Q	0.7272	0.615	0.989	0.946	0.7527
110	P	W	0.8624	0.739	0.997	0.987	0.8412		188	V	W	0.9946	0.728	1	0.999	0.9006		163	V	R	0.8331	0.629	0.989	0.927	0.8161
110	P	Y	0.7288	0.795	0.997	0.931	0.702		188	V	Y	0.9718	0.865	1	0.996	0.8645		163	V	W	0.9565	0.568	0.999	0.987	0.7214
112	G	W	0.7729	0.748	0.997	0.922	0.7193		189	N	C	0.8616	0.778	1	0.993	0.8956		164	R	A	0.9897	0.714	0.999	0.988	0.7717
113	G	D	0.7227	0.728	0.999	0.925	0.6175		189	N	F	0.9955	0.781	1	0.993	0.8956		164	R	C	0.8245	0.716	1	0.999	0.7369
113	G	E	0.6822	0.79	0.999	0.946	0.6175		189	N	G	0.7426	0.842	0.995	0.952	0.799		164	R	D	0.9982	0.746	1	0.996	0.855
113	G	F	0.7942	0.878	1	0.973	0.537		189	N	H	0.7157	0.808	1	0.992	0.8503		164	R	E	0.987	0.716	1	0.992	0.855
113	G	K	0.88	0.788	0.999	0.949	0.5977		189	N	I	0.9817	0.778	0.998	0.989	0.8956		164	R	F	0.9946	0.757	1	0.999	0.7717
113	G	L	0.6619	0.787	0.998	0.93	0.6995		189	N	K	0.9785	0.822	0.998	0.978	0.8503		164	R	H	0.8405	0.746	1	0.997	0.8433
113	G	M	0.6352	0.863	1	0.973	0.5112		189	N	L	0.9555	0.793	0.999	0.986	0.8956		164	R	I	0.983	0.761	1	0.997	0.7717
113	G	P	0.8286	0.812	1	0.965	0.6651		189	N	M	0.9671	0.798	1	0.993	0.8956		164	R	L	0.9607	0.727	1	0.995	0.7971
113	G	W	0.7876	0.839	1	0.995	0.7193		189	N	P	0.9827	0.797	1	0.99	0.8503		164	R	M	0.9876	0.765	1	0.999	0.7943
113	G	Y	0.7437	0.88	1	0.973	0.7193		189	N	Q	0.9721	0.809	1	0.99	0.8956		164	R	N	0.9955	0.725	1	0.995	0.855
115	A	C	0.7364	0.686	1	0.938	0.656		189	N	R	0.9711	0.794	0.99	0.913	0.826		164	R	P	0.995	0.761	1	0.996	0.855
115	A	F	0.6806	0.812	0.998	0.938	0.6524		189	N	V	0.9737	0.79	0.999	0.98	0.8956		164	R	Q	0.782	0.721	1	0.996	0.7992
115	A	H	0.8067	0.813	1	0.938	0.7306		189	N	W	0.9975	0.739	1	0.999	0.8956		164	R	S	0.9938	0.747	1	0.994	0.7992
115	A	W	0.9527	0.811	1	0.971	0.7306		189	N	Y	0.9486	0.798	1	0.992	0.8956		164	R	T	0.9905	0.749	1	0.994	0.7971
115	A	Y	0.8385	0.816	0.998	0.938	0.7306		190	I	C	0.8393	0.549	0.994	0.931	0.7315		164	R	V	0.9842	0.735	1	0.996	0.7717
116	A	W	0.9645	0.828	0.999	0.975	0.7122		190	I	W	0.9394	0.542	0.994	0.967	0.6895		164	R	W	0.941	0.698	1	1	0.855
117	L	W	0.7014	0.754	0.999	0.951	0.7259		192	G	A	0.6848	0.824	1	0.998	0.8427		164	R	Y	0.9841	0.764	1	0.999	0.7717
118	N	I	0.7112	0.833	0.998	0.915	0.6942		192	G	C	0.8928	0.672	1	1	0.8525		166	S	E	0.9591	0.694	0.965	0.915	0.6433
118	N	M	0.6851	0.816	1	0.938	0.629		192	G	D	0.9722	0.793	1	1	0.8941		166	S	F	0.7948	0.669	0.998	0.987	0.5306
118	N	W	0.9473	0.817	1	0.988	0.7306		192	G	E	0.968	0.731	1	1	0.9168		166	S	H	0.7275	0.691	0.999	0.98	0.6845
120	S	H	0.8492	0.725	0.994	0.917	0.7114		192	G	F	0.9949	0.766	1	0.994	0.9168		166	S	I	0.6318	0.683	0.987	0.949	0.7237
120	S	M	0.6023	0.728	0.998	0.942	0.7194		192	G	H	0.9857	0.735	1	1	0.9168		166	S	Q	0.8675	0.666	0.995	0.974	0.6433
120	S	Q	0.9091	0.674	0.998	0.924	0.6514		192	G	I	0.9967	0.767	1	0.998	0.9168		166	S	R	0.9593	0.68	0.993	0.944	0.5157
120	S	W	0.9135	0.745	0.999	0.942	0.7691		192	G	K	0.9844	0.743	1	1	0.9168		166	S	W	0.8676	0.627	1	0.998	0.7237
121	L	C	0.8203	0.733	0.999	0.961	0.6887		192	G	L	0.9734	0.775	1	0.998	0.8613		166	S	Y	0.7134	0.668	0.998	0.987	0.6496
121	L	D	0.9809	0.784	0.987	0.926	0.7054		192	G	M	0.9864	0.755	1	1	0.8706		167	K	C	0.9675	0.816	1	1	0.6771
121	L	P	0.677	0.783	0.994	0.947	0.7054		192	G	N	0.9641	0.829	1	0.999	0.8506		167	K	E	0.8388	0.835	0.999	0.997	0.5273
121	L	Q	0.6725	0.786	0.987	0.926	0.6484		192	G	P	0.9988	0.781	0.999	0.989	0.9168		167	K	F	0.9921	0.839	1	1	0.6771
121	L	R	0.767	0.784	0.983	0.923	0.6644		192	G	Q	0.9574	0.749	1	1	0.9168		167	K	G	0.9109	0.828	1	0.999	0.5736
121	L	W	0.62	0.762	0.999	0.961	0.8485		192	G	R	0.9529	0.752	1	1	0.9168		167	K	I	0.9513	0.84	1	1	0.6482
122	G	C	0.7879	0.847	1	0.984	0.7691		192	G	S	0.6494	0.767	0.999	0.994	0.8991		167	K	M	0.8792	0.803	1	1	0.6362
122	G	D	0.9656	0.848	0.996	0.969	0.7462		192	G	T	0.9497	0.762	1	0.999	0.9065		167	K	N	0.9516	0.84	1	0.999	0.5447
122	G	E	0.961	0.857	0.997	0.97	0.7288		192	G	V	0.9864	0.78	1	0.994	0.9168		167	K	W	0.9778	0.782	1	1	0.6771
122	G	F	0.9745	0.849	0.997	0.978	0.7463		192	G	W	0.9854	0.648	1	1	0.9112		167	K	Y	0.9689	0.849	1	1	0.6771
122	G	H	0.9713	0.856	1	0.985	0.7288		192	G	Y	0.9906	0.746	1	0.999	0.9168		168	E	A	0.845	0.79	0.999	0.994	0.7723
122	G	I	0.9544	0.841	0.986	0.924	0.7691		193	E	F	0.7786	0.515	0.994	0.956	0.8436		168	E	C	0.9929	0.76	1	1	0.8478
122	G	K	0.9914	0.853	0.997	0.97	0.7691		193	E	P	0.9588	0.534	0.998	0.955	0.7782		168	E	F	0.9912	0.805	1	0.999	0.7719
122	G	N	0.9054	0.823	0.997	0.97	0.6707		193	E	W	0.9133	0.498	0.999	0.989	0.8733		168	E	G	0.7755	0.793	1	0.997	0.8107
122	G	P	0.9805	0.857	0.999	0.98	0.7225		193	E	Y	0.6226	0.557	0.994	0.956	0.7398		168	E	H	0.9791	0.799	1	0.999	0.7602
122	G	Q	0.9502	0.855	0.999	0.985	0.7288		194	V	C	0.7275	0.754	1	0.987	0.8284		168	E	I	0.9562	0.806	1	0.998	0.8478
122	G	R	0.9743	0.859	0.996	0.969	0.7		194	V	H	0.6113	0.805	1	0.987	0.8303		168	E	K	0.9124	0.839	1	0.997	0.7723
122	G	W	0.9767	0.843	1	0.993	0.7691		194	V	W	0.8031	0.776	1	0.998	0.8391		168	E	L	0.9564	0.778	1	0.998	0.7723
122	G	Y	0.9708	0.849	1	0.985	0.7691		194	V	Y	0.6298	0.791	0.999	0.987	0.8284		168	E	M	0.9688	0.801	1	0.999	0.7998
123	M	C	0.8767	0.702	0.999	0.942	0.7718		195	V	C	0.9195	0.757	1	0.993	0.8588		168	E	N	0.9076	0.822	1	0.998	0.5396
123	M	H	0.9553	0.709	0.999	0.942	0.77		195	V	E	0.7444	0.817	0.999	0.99	0.8318		168	E	P	0.9789	0.498	0.983	0.956	0.7719
123	M	P	0.9553	0.733	0.996	0.924	0.8086		195	V	G	0.71	0.802	0.999	0.99	0.9006		168	E	Q	0.7917	0.773	1	0.997	0.7606
123	M	Q	0.8738	0.676	0.996	0.924	0.8086		195	V	H	0.9404	0.787	1	0.993	0.8429		168	E	R	0.9432	0.804	1	0.998	0.7723
123	M	W	0.9429	0.697	0.999	0.973	0.8086		195	V	K	0.8537	0.702	0.99	0.935	0.8672		168	E	S	0.8863	0.847	1	0.997	0.7949
123	M	Y	0.928	0.719	0.996	0.924	0.77		195	V	N	0.8729	0.812	1	0.993	0.9006		168	E	T	0.9183	0.81	1	0.997	0.7719
124	V	A	0.9155	0.739	0.994	0.935	0.7463		195	V	P	0.9476	0.823	1	0.993	0.8672		168	E	V	0.9005	0.8	1	0.998	0.7998
124	V	C	0.9847	0.79	1	0.991	0.8428		195	V	Q	0.7371	0.828	1	0.993	0.823		168	E	W	0.9973	0.755	1	1	0.8107
124	V	D	0.9948	0.815	1	0.991	0.7718		195	V	R	0.8053	0.811	1	0.993	0.8588		168	E	Y	0.9792	0.813	1	0.999	0.7719
124	V	E	0.9858	0.807	0.999	0.987	0.79		195	V	S	0.6838	0.81	1	0.99	0.8672		169	Q	C	0.6598	0.708	0.991	0.966	0.8199
124	V	F	0.8847	0.791	0.999	0.981	0.7505		195	V	W	0.9616	0.748	1	0.997	0.895		169	Q	W	0.7159	0.705	0.991	0.966	0.8199
124	V	G	0.9092	0.797	0.999	0.987	0.8428		195	V	Y	0.9216	0.79	0.997	0.98	0.8672		170	D	A	0.8577	0.678	1	1	0.7502
124	V	H	0.9964	0.819	1	0.991	0.7749		196	E	C	0.8814	0.55	1	0.985	0.8638		170	D	C	0.9748	0.659	1	1	0.8137
124	V	K	0.9908	0.807	1	0.987	0.7837		196	E	M	0.731	0.588	1	0.985	0.7924		170	D	F	0.9845	0.658	1	1	0.8137
124	V	N	0.9742	0.821	1	0.991	0.7891		196	E	P	0.9773	0.633	0.999	0.97	0.7943		170	D	G	0.7114	0.68	1	1	0.6386
124	V	P	0.9833	0.824	1	0.991	0.7015		196	E	R	0.6125	0.666	0.997	0.94	0.7495		170	D	H	0.9489	0.645	1	1	0.6545
124	V	Q	0.9825	0.826	1	0.991	0.763		196	E	W	0.9574	0.56	1	0.985	0.8638		170	D	I	0.9815	0.646	1	1	0.8137
124	V	R	0.9839	0.82	1	0.991	0.7837		196	E	Y	0.8531	0.631	0.994	0.959	0.7692		170	D	K	0.9668	0.662	1	1	0.6315
124	V	S	0.9552	0.805	1	0.987	0.7463		198	G	C	0.818	0.647	1	1	0.8991		170	D	L	0.9623	0.661	1	1	0.8137
124	V	T	0.926	0.733	0.999	0.972	0.6186		198	G	D	0.8775	0.747	1	1	0.8856		170	D	M	0.9854	0.662	1	1	0.8137
124	V	W	0.9984	0.781	1	0.998	0.8828		198	G	E	0.8942	0.696	1	0.999	0.8617		170	D	P	0.9919	0.655	1	1	0.7116
124	V	Y	0.9891	0.803	1	0.991	0.8428		198	G	F	0.9726	0.716	1	1	0.9168		170	D	Q	0.925	0.713	1	1	0.7116
125	T	C	0.7659	0.811	1	0.985	0.8684		198	G	H	0.9634	0.677	1	1	0.8617		170	D	R	0.967	0.637	1	1	0.7116
125	T	D	0.9746	0.839	0.997	0.97	0.7322		198	G	I	0.931	0.714	1	1	0.9168		170	D	S	0.7373	0.713	1	1	0.7116
125	T	E	0.9444	0.823	0.997	0.956	0.7496		198	G	K	0.9725	0.701	1	0.999	0.8808		170	D	T	0.9302	0.67	1	1	0.6983
125	T	F	0.7004	0.842	0.997	0.97	0.8243		198	G	L	0.958	0.721	1	1	0.8808		170	D	V	0.9389	0.656	1	1	0.8137
125	T	G	0.7702	0.83	0.993	0.94	0.7708		198	G	M	0.9655	0.655	1	1	0.9168		170	D	W	0.9952	0.638	1	1	0.8137
125	T	H	0.8149	0.848	1	0.985	0.6749		198	G	N	0.8593	0.756	1	0.999	0.8529		170	D	Y	0.8627	0.653	1	1	0.7719
125	T	K	0.9144	0.823	0.997	0.956	0.7496		198	G	P	0.9627	0.701	1	1	0.8529		171	H	A	0.8233	0.736	0.998	0.991	0.7723
125	T	P	0.5686	0.833	0.999	0.979	0.6757		198	G	Q	0.9373	0.697	1	1	0.8617		171	H	D	0.7676	0.736	0.998	0.992	0.7723
125	T	Q	0.78	0.838	0.999	0.98	0.6339		198	G	R	0.9512	0.667	1	0.996	0.8617		171	H	F	0.6963	0.736	1	0.998	0.7998
125	T	R	0.8877	0.833	0.999	0.98	0.733		198	G	T	0.7372	0.703	1	1	0.8768		171	H	I	0.8214	0.736	1	0.997	0.7998
125	T	W	0.9545	0.835	1	0.993	0.8684		198	G	V	0.8424	0.722	1	1	0.9112		171	H	K	0.8151	0.736	0.999	0.992	0.7881
125	T	Y	0.8376	0.847	0.999	0.985	0.7584		198	G	W	0.9521	0.602	1	1	0.8617		171	H	M	0.8279	0.736	1	0.999	0.7998
126	P	C	0.9871	0.879	1	0.998	0.9141		198	G	Y	0.941	0.715	1	1	0.9168		171	H	P	0.9629	0.736	0.999	0.996	0.8478
126	P	D	0.9988	0.885	1	0.995	0.846		202	F	M	0.628	0.511	0.994	0.94	0.7349		171	H	Q	0.6099	0.736	0.999	0.996	0.7376
126	P	E	0.9937	0.881	1	0.992	0.8679		204	V	C	0.8223	0.782	1	0.993	0.8641		171	H	S	0.6814	0.736	1	0.995	0.7977
126	P	F	0.9969	0.893	1	0.996	0.9141		204	V	D	0.8354	0.752	0.999	0.98	0.8581		171	H	T	0.7789	0.736	1	0.996	0.7719
126	P	G	0.9801	0.869	1	0.985	0.838		204	V	E	0.6871	0.766	0.996	0.972	0.8725		171	H	V	0.7674	0.736	1	0.996	0.7998
126	P	H	0.9855	0.887	1	0.996	0.8478		204	V	H	0.8843	0.712	1	0.993	0.8211		171	H	W	0.8283	0.736	1	0.999	0.7998
126	P	I	0.9842	0.893	1	0.994	0.846		204	V	K	0.7575	0.769	0.997	0.98	0.8299		172	I	A	0.8955	0.649	0.983	0.929	0.6177
126	P	K	0.997	0.883	1	0.992	0.8469		204	V	R	0.7292	0.745	0.999	0.985	0.8319		172	I	C	0.8185	0.716	1	0.994	0.6484
126	P	L	0.8656	0.887	1	0.988	0.8577		204	V	W	0.9456	0.696	1	0.997	0.8319		172	I	D	0.9955	0.729	0.999	0.992	0.688
126	P	M	0.9789	0.887	1	0.996	0.863		204	V	Y	0.8484	0.787	0.999	0.98	0.7782		172	I	E	0.9905	0.715	0.999	0.992	0.688
126	P	N	0.9947	0.882	1	0.996	0.8478		205	D	C	0.6665	0.685	0.999	0.952	0.7154		172	I	G	0.9782	0.729	0.999	0.992	0.688
126	P	Q	0.977	0.887	1	0.996	0.8542		205	D	M	0.8537	0.713	0.999	0.952	0.6264		172	I	H	0.9535	0.727	1	0.994	0.6046
126	P	R	0.9838	0.881	1	0.996	0.8469		205	D	W	0.9574	0.68	0.999	0.978	0.8263		172	I	K	0.9819	0.714	0.999	0.992	0.688
126	P	S	0.9281	0.873	0.999	0.984	0.838		208	G	F	0.6992	0.845	0.999	0.981	0.8956		172	I	N	0.9118	0.724	0.999	0.992	0.688
126	P	T	0.915	0.881	1	0.992	0.838		209	F	A	0.9938	0.869	0.999	0.988	0.8672		172	I	P	0.9952	0.724	0.999	0.992	0.688
126	P	V	0.9296	0.877	1	0.989	0.838		209	F	C	0.9702	0.878	1	0.996	0.9006		172	I	Q	0.9712	0.739	0.999	0.994	0.688
126	P	W	0.9993	0.853	1	0.999	0.9141		209	F	D	0.9982	0.884	1	0.996	0.9006		172	I	R	0.9636	0.722	0.999	0.992	0.688
126	P	Y	0.9969	0.891	1	0.996	0.9085		209	F	E	0.9986	0.881	1	0.995	0.9006		172	I	S	0.9138	0.721	0.997	0.982	0.688
127	V	C	0.9815	0.888	0.997	0.93	0.7983		209	F	G	0.9948	0.879	1	0.995	0.9006		172	I	T	0.8766	0.698	0.993	0.975	0.688
127	V	H	0.9993	0.911	0.997	0.93	0.7983		209	F	H	0.9834	0.883	1	0.996	0.8672		172	I	W	0.9548	0.732	1	0.997	0.5724
127	V	N	0.9961	0.902	0.989	0.93	0.7289		209	F	I	0.8971	0.854	0.998	0.979	0.8464		174	I	A	0.6549	0.617	0.999	0.999	0.7723
127	V	W	0.9993	0.902	0.997	0.93	0.6841		209	F	K	0.9981	0.882	1	0.995	0.9006		174	I	C	0.8253	0.743	1	1	0.7723
128	N	A	0.7521	0.877	1	1	0.751		209	F	M	0.9565	0.86	1	0.994	0.8464		174	I	D	0.9823	0.75	1	1	0.8478
128	N	C	0.6185	0.829	1	1	0.8928		209	F	N	0.9914	0.882	1	0.996	0.846		174	I	E	0.9683	0.751	1	1	0.8478
128	N	D	0.9343	0.839	1	0.999	0.8106		209	F	P	0.9996	0.879	1	0.996	0.9006		174	I	G	0.8934	0.741	1	1	0.8478
128	N	E	0.9902	0.875	1	1	0.8106		209	F	Q	0.9966	0.877	1	0.996	0.9006		174	I	H	0.9413	0.739	1	1	0.8478
128	N	F	0.9752	0.85	1	1	0.8928		209	F	R	0.9941	0.882	1	0.996	0.9006		174	I	K	0.9458	0.749	1	1	0.8478
128	N	G	0.7867	0.846	1	0.999	0.8476		209	F	S	0.9894	0.891	0.998	0.989	0.8834		174	I	N	0.7712	0.729	1	1	0.8478
128	N	H	0.774	0.862	1	1	0.7986		209	F	T	0.9939	0.793	0.989	0.933	0.846		174	I	P	0.9862	0.733	1	1	0.8478
128	N	I	0.957	0.867	1	1	0.8476		209	F	V	0.9239	0.901	0.998	0.977	0.823		174	I	Q	0.9241	0.741	1	1	0.8478
128	N	K	0.9889	0.876	1	1	0.7986		211	L	A	0.738	0.906	0.999	0.99	0.8319		174	I	R	0.9131	0.733	1	1	0.8478
128	N	L	0.8489	0.875	1	1	0.8257		211	L	C	0.8186	0.865	1	0.998	0.8524		174	I	S	0.6422	0.718	1	1	0.8478
128	N	M	0.9114	0.855	1	1	0.8476		211	L	D	0.9856	0.9	1	0.998	0.8725		174	I	W	0.9781	0.659	1	1	0.8478
128	N	P	0.9906	0.874	1	1	0.8308		211	L	E	0.9201	0.896	1	0.995	0.8956		174	I	Y	0.9164	0.748	1	1	0.8361
128	N	Q	0.9586	0.886	1	1	0.8401		211	L	G	0.9381	0.89	1	0.995	0.8956		176	P	A	0.7893	0.736	1	0.999	0.7969
128	N	R	0.9792	0.882	1	1	0.7986		211	L	H	0.7763	0.875	1	0.998	0.8956		176	P	C	0.9841	0.736	1	1	0.855
128	N	T	0.806	0.868	1	1	0.8084		211	L	K	0.8388	0.825	0.996	0.957	0.8293		176	P	D	0.9977	0.736	1	1	0.855
128	N	V	0.9188	0.873	1	1	0.8375		211	L	N	0.931	0.902	1	0.998	0.8956		176	P	E	0.993	0.736	1	1	0.855
128	N	W	0.994	0.807	1	1	0.8928		211	L	Q	0.6703	0.899	1	0.997	0.8299		176	P	F	0.9988	0.736	1	1	0.855
128	N	Y	0.8364	0.873	1	1	0.8928		211	L	R	0.718	0.862	0.995	0.927	0.8956		176	P	H	0.9875	0.736	1	1	0.8135
129	D	A	0.9968	0.892	0.999	0.988	0.8669		211	L	S	0.8701	0.904	1	0.995	0.8299		176	P	I	0.9958	0.736	1	1	0.855
129	D	C	0.9993	0.899	1	0.999	0.909		211	L	T	0.6544	0.895	1	0.995	0.8231		176	P	K	0.9965	0.736	1	1	0.855
129	D	E	0.9888	0.835	1	0.991	0.872		211	L	W	0.6914	0.694	1	1	0.8956		176	P	L	0.9544	0.736	1	1	0.855
129	D	F	0.9993	0.903	1	0.996	0.909		211	L	Y	0.8452	0.905	1	0.998	0.8956		176	P	M	0.9953	0.736	1	1	0.855
129	D	H	0.998	0.906	1	0.998	0.8483		212	H	A	0.9712	0.864	1	0.997	0.9168		176	P	N	0.9925	0.736	1	1	0.855
129	D	I	0.9993	0.918	1	0.996	0.8781		212	H	C	0.8841	0.752	1	1	0.9168		176	P	Q	0.9781	0.736	1	1	0.7819
129	D	K	0.9993	0.911	1	0.995	0.872		212	H	D	0.9638	0.769	0.999	0.978	0.9168		176	P	R	0.985	0.736	1	1	0.8085
129	D	L	0.9982	0.917	1	0.996	0.8987		212	H	E	0.9789	0.827	1	0.998	0.9168		176	P	S	0.8882	0.736	1	1	0.8433
129	D	M	0.9993	0.912	1	0.999	0.8571		212	H	F	0.9418	0.856	1	0.999	0.9168		176	P	T	0.9277	0.736	1	1	0.8433
129	D	N	0.9581	0.897	1	0.995	0.8635		212	H	G	0.9841	0.862	1	0.999	0.9168		176	P	V	0.9835	0.736	1	1	0.855
129	D	P	0.9993	0.914	1	0.996	0.8571		212	H	I	0.9854	0.853	1	0.999	0.9168		176	P	W	0.9994	0.736	1	1	0.855
129	D	Q	0.9993	0.915	1	0.996	0.8635		212	H	K	0.9915	0.858	1	0.999	0.9168		176	P	Y	0.9986	0.736	1	1	0.855
129	D	R	0.9987	0.901	1	0.996	0.8669		212	H	L	0.8176	0.856	1	0.999	0.9168		178	G	A	0.6343	0.736	1	1	0.7703
129	D	S	0.9864	0.897	1	0.988	0.8635		212	H	M	0.9763	0.844	1	1	0.9168		178	G	C	0.7267	0.736	1	1	0.8094
129	D	T	0.9977	0.905	1	0.995	0.8635		212	H	N	0.7905	0.842	1	0.999	0.9168		178	G	D	0.83	0.736	1	1	0.8297
129	D	V	0.9971	0.919	1	0.996	0.8571		212	H	P	0.6997	0.857	1	0.999	0.9168		178	G	E	0.8747	0.736	1	1	0.855
129	D	W	0.9993	0.882	1	0.999	0.8723		212	H	Q	0.9256	0.83	1	0.999	0.9168		178	G	F	0.9395	0.736	1	1	0.855
129	D	Y	0.9936	0.903	1	0.999	0.8781		212	H	R	0.9722	0.838	1	0.999	0.9168		178	G	H	0.9407	0.736	1	1	0.855
130	L	A	0.9721	0.939	0.999	0.979	0.8093		212	H	S	0.9351	0.777	0.999	0.987	0.9168		178	G	I	0.9252	0.736	1	1	0.855
130	L	C	0.9695	0.949	1	0.993	0.8644		212	H	T	0.986	0.865	1	0.999	0.9168		178	G	K	0.9774	0.736	1	1	0.855
130	L	D	0.9993	0.953	1	0.993	0.8644		212	H	V	0.9822	0.85	1	0.999	0.9168		178	G	L	0.9296	0.736	1	1	0.855
130	L	E	0.994	0.957	1	0.993	0.8644		212	H	W	0.9609	0.744	1	1	0.9168		178	G	M	0.9373	0.736	1	1	0.8094
130	L	F	0.8371	0.911	0.998	0.986	0.788		212	H	Y	0.809	0.827	1	0.999	0.9168		178	G	N	0.8217	0.736	1	1	0.7819
130	L	G	0.9954	0.955	1	0.991	0.8644		213	S	D	0.9762	0.835	0.998	0.986	0.8956		178	G	P	0.9885	0.736	1	1	0.8433
130	L	H	0.9885	0.943	1	0.993	0.8093		213	S	E	0.9429	0.84	0.998	0.971	0.89		178	G	Q	0.9348	0.736	1	1	0.8045
130	L	K	0.9923	0.949	1	0.991	0.8137		213	S	F	0.8932	0.841	1	0.989	0.8725		178	G	R	0.9589	0.736	1	1	0.855
130	L	N	0.9917	0.949	1	0.993	0.8365		213	S	H	0.8844	0.845	1	0.993	0.8303		178	G	T	0.8086	0.736	1	1	0.855
130	L	P	0.9965	0.952	1	0.993	0.8137		213	S	I	0.8855	0.846	0.994	0.963	0.8372		178	G	V	0.8796	0.736	1	1	0.855
130	L	Q	0.9693	0.944	1	0.993	0.8137		213	S	K	0.9783	0.84	0.997	0.971	0.8725		178	G	W	0.9275	0.736	1	1	0.8085
130	L	R	0.9854	0.95	0.999	0.993	0.8137		213	S	M	0.7024	0.843	1	0.993	0.8391		178	G	Y	0.8982	0.736	1	1	0.855
130	L	S	0.9906	0.937	1	0.991	0.8256		213	S	N	0.8172	0.807	0.998	0.986	0.8581		179	L	A	0.7842	0.641	1	0.999	0.7725
130	L	T	0.9468	0.937	0.999	0.986	0.8005		213	S	Q	0.8636	0.827	0.998	0.986	0.8284		179	L	C	0.7819	0.746	1	1	0.7952
130	L	W	0.9777	0.913	1	0.999	0.7924		213	S	R	0.9453	0.858	0.998	0.986	0.8391		179	L	D	0.9893	0.731	1	1	0.8478
130	L	Y	0.985	0.958	1	0.993	0.7924		213	S	W	0.9254	0.71	1	0.999	0.89		179	L	E	0.9306	0.711	1	1	0.8478
132	G	D	0.9796	0.872	0.997	0.97	0.8018		213	S	Y	0.8263	0.836	1	0.993	0.8482		179	L	G	0.9532	0.706	1	1	0.8478
132	G	E	0.9863	0.892	0.996	0.969	0.8748		214	A	C	0.7702	0.867	1	0.998	0.823		179	L	H	0.8251	0.748	1	1	0.7725
132	G	F	0.9838	0.892	1	0.985	0.8828		214	A	D	0.9547	0.908	0.999	0.996	0.846		179	L	K	0.8912	0.638	1	1	0.7719
132	G	H	0.991	0.889	1	0.985	0.8772		214	A	E	0.9236	0.893	1	0.996	0.846		179	L	N	0.8949	0.738	1	1	0.8478
132	G	I	0.966	0.885	0.997	0.97	0.8828		214	A	F	0.8914	0.902	1	0.997	0.8672		179	L	P	0.9796	0.73	1	1	0.8478
132	G	K	0.9966	0.892	0.997	0.959	0.8828		214	A	H	0.9185	0.89	1	0.998	0.823		179	L	Q	0.7162	0.72	1	1	0.7725
132	G	L	0.9688	0.877	0.993	0.94	0.8828		214	A	I	0.8503	0.894	0.999	0.991	0.7723		179	L	R	0.8421	0.515	0.998	0.993	0.7719
132	G	M	0.9807	0.886	1	0.985	0.8828		214	A	K	0.9784	0.896	1	0.996	0.8457		179	L	S	0.871	0.665	1	1	0.7719
132	G	N	0.9502	0.883	0.997	0.959	0.8828		214	A	L	0.7364	0.801	0.996	0.948	0.8672		179	L	T	0.7308	0.647	1	1	0.7719
132	G	Q	0.988	0.897	0.999	0.985	0.8828		214	A	M	0.7308	0.889	1	0.998	0.8318		179	L	W	0.8131	0.694	1	1	0.7719
132	G	R	0.9906	0.893	0.996	0.969	0.8828		214	A	N	0.8664	0.862	0.999	0.977	0.8672		179	L	Y	0.8031	0.744	1	1	0.7602
132	G	V	0.9222	0.877	0.991	0.937	0.8828		214	A	P	0.9882	0.836	0.985	0.929	0.8527		180	S	Q	0.6764	0.582	0.974	0.942	0.5042
132	G	W	0.9854	0.873	1	0.997	0.8828		214	A	Q	0.8615	0.898	1	0.998	0.8372		180	S	R	0.8495	0.605	0.974	0.942	0.6305
132	G	Y	0.9811	0.889	1	0.985	0.8748		214	A	R	0.9395	0.898	1	0.997	0.846		180	S	W	0.5827	0.609	0.998	0.995	0.6305
134	D	C	0.9693	0.863	0.999	0.972	0.8428		214	A	W	0.9841	0.751	1	1	0.846		181	F	A	0.8427	0.736	0.999	0.988	0.7933
134	D	F	0.972	0.861	0.994	0.945	0.8828		214	A	Y	0.9461	0.895	1	0.998	0.846		181	F	D	0.9761	0.736	1	0.995	0.8414
134	D	H	0.9342	0.848	0.999	0.971	0.7636		215	I	C	0.9618	0.847	0.996	0.956	0.8464		181	F	E	0.9859	0.736	1	0.995	0.8414
134	D	P	0.9806	0.839	0.998	0.962	0.8025		215	I	D	0.9993	0.862	0.986	0.956	0.9006		181	F	G	0.9317	0.736	1	0.995	0.8414
134	D	R	0.9643	0.851	0.994	0.945	0.7849		215	I	F	0.7701	0.84	0.962	0.938	0.823		181	F	H	0.8248	0.736	1	0.992	0.8414
134	D	T	0.8588	0.849	0.994	0.92	0.7937		215	I	G	0.9934	0.869	0.986	0.942	0.9006		181	F	I	0.6263	0.736	0.999	0.988	0.8297
134	D	W	0.9965	0.837	0.999	0.987	0.8828		215	I	H	0.9978	0.857	0.999	0.97	0.9006		181	F	K	0.9827	0.736	0.999	0.992	0.7214
134	D	Y	0.8849	0.866	0.997	0.971	0.8828		215	I	N	0.9916	0.866	0.995	0.954	0.9006		181	F	L	0.9419	0.736	0.995	0.95	0.741
135	S	H	0.9238	0.797	0.991	0.942	0.7171		215	I	S	0.9723	0.881	0.962	0.918	0.9006		181	F	M	0.8102	0.736	1	0.996	0.7796
135	S	M	0.5738	0.796	0.972	0.917	0.7599		215	I	W	0.9971	0.732	0.999	0.995	0.8672		181	F	N	0.8852	0.736	1	0.996	0.6407
137	A	W	0.9125	0.766	0.994	0.917	0.8247		215	I	Y	0.9877	0.866	0.996	0.956	0.8429		181	F	P	0.9374	0.736	1	0.996	0.7913
138	Y	D	0.9462	0.882	0.994	0.921	0.8828		216	Y	C	0.7065	0.831	1	0.995	0.9006		181	F	Q	0.9629	0.736	1	0.996	0.8414
138	Y	H	0.8204	0.807	0.994	0.921	0.8828		216	Y	D	0.9939	0.834	0.999	0.993	0.9006		181	F	R	0.9574	0.736	1	0.996	0.7913
138	Y	N	0.7844	0.881	0.994	0.921	0.8828		216	Y	E	0.9975	0.828	1	0.99	0.9006		181	F	S	0.7758	0.736	0.999	0.992	0.8414
138	Y	P	0.9815	0.875	0.996	0.924	0.8828		216	Y	G	0.975	0.82	0.999	0.98	0.9006		181	F	T	0.8877	0.736	1	0.992	0.8414
138	Y	Q	0.9597	0.89	0.996	0.924	0.8828		216	Y	I	0.9733	0.859	1	0.993	0.9006		181	F	W	0.6704	0.736	1	0.996	0.7214
138	Y	R	0.9406	0.877	0.996	0.924	0.8828		216	Y	K	0.997	0.856	1	0.993	0.9006		182	S	D	0.6312	0.544	0.964	0.915	0.7588
138	Y	W	0.5841	0.801	0.999	0.942	0.8828		216	Y	M	0.9688	0.841	1	0.995	0.835		182	S	R	0.681	0.589	0.989	0.946	0.7588
140	K	A	0.914	0.832	1	0.999	0.8529		216	Y	N	0.9341	0.854	0.998	0.99	0.9006		183	E	A	0.7584	0.736	1	1	0.7819
140	K	C	0.9747	0.823	1	1	0.8855		216	Y	Q	0.9906	0.852	1	0.993	0.9006		183	E	C	0.9836	0.736	1	1	0.8094
140	K	D	0.9675	0.837	1	1	0.8441		216	Y	R	0.9842	0.846	1	0.993	0.9006		183	E	D	0.8169	0.736	1	0.999	0.7969
140	K	E	0.8723	0.815	1	0.999	0.8441		216	Y	S	0.9398	0.829	0.996	0.979	0.9006		183	E	F	0.993	0.736	1	1	0.8085
140	K	F	0.9923	0.819	1	1	0.8402		216	Y	T	0.9878	0.853	0.999	0.99	0.9006		183	E	G	0.837	0.736	1	1	0.8094
140	K	G	0.9128	0.82	1	1	0.8203		216	Y	V	0.9439	0.836	0.999	0.985	0.9006		183	E	H	0.9594	0.736	1	1	0.7969
140	K	H	0.8099	0.811	1	1	0.7932		216	Y	W	0.7512	0.76	1	0.998	0.9006		183	E	I	0.9687	0.736	1	1	0.8094
140	K	I	0.9571	0.835	1	1	0.802		217	A	C	0.6199	0.692	0.999	0.952	0.7931		183	E	K	0.7841	0.736	1	1	0.8085
140	K	L	0.9346	0.82	1	1	0.802		217	A	F	0.7352	0.768	0.983	0.909	0.8855		183	E	L	0.9595	0.736	1	1	0.8085
140	K	M	0.9062	0.813	1	1	0.802		217	A	H	0.8071	0.747	0.999	0.952	0.8015		183	E	M	0.955	0.736	1	1	0.8085
140	K	N	0.9461	0.846	1	1	0.8441		217	A	Y	0.8444	0.77	0.983	0.909	0.8855		183	E	N	0.9348	0.736	1	1	0.7703
140	K	P	0.9314	0.845	1	1	0.8118		218	A	D	0.9653	0.707	0.99	0.913	0.8581		183	E	P	0.9953	0.736	1	1	0.855
140	K	Q	0.6397	0.849	1	1	0.8441		218	A	E	0.9055	0.771	0.999	0.992	0.8391		183	E	R	0.8485	0.736	1	1	0.8085
140	K	S	0.9345	0.841	1	0.999	0.8521		218	A	H	0.9228	0.768	0.995	0.91	0.8226		183	E	S	0.8411	0.736	1	1	0.7819
140	K	T	0.8588	0.84	1	1	0.8441		218	A	K	0.976	0.784	0.999	0.986	0.8372		183	E	T	0.8974	0.736	1	1	0.8085
140	K	V	0.9301	0.819	1	1	0.802		218	A	P	0.9849	0.782	0.999	0.99	0.895		183	E	V	0.8924	0.736	1	1	0.8094
140	K	W	0.9823	0.776	1	1	0.8799		218	A	Q	0.8305	0.782	1	0.993	0.8396		183	E	W	0.9974	0.736	1	1	0.855
140	K	Y	0.9696	0.825	1	1	0.8301		218	A	R	0.945	0.781	0.999	0.986	0.8391		183	E	Y	0.9852	0.736	1	1	0.7819
141	G	F	0.821	0.875	1	0.998	0.7846		218	A	W	0.9754	0.744	1	0.997	0.9006		184	A	C	0.5919	0.736	1	0.996	0.6108
141	G	H	0.6951	0.875	1	0.998	0.7846		218	A	Y	0.9131	0.752	0.999	0.989	0.8482		184	A	D	0.9671	0.736	0.999	0.995	0.704
141	G	K	0.7085	0.877	1	0.998	0.8855		219	R	A	0.9963	0.804	1	1	0.8605		184	A	E	0.9411	0.736	1	0.995	0.704
141	G	L	0.6489	0.884	1	0.998	0.8799		219	R	C	0.7799	0.749	1	1	0.8515		184	A	F	0.8996	0.736	0.999	0.992	0.6152
141	G	M	0.6344	0.882	1	0.999	0.8799		219	R	D	0.9994	0.783	1	1	0.8991		184	A	H	0.9813	0.736	1	0.996	0.704
141	G	P	0.819	0.858	1	0.998	0.8855		219	R	E	0.994	0.841	1	1	0.9168		184	A	K	0.9875	0.736	1	0.995	0.704
141	G	R	0.6354	0.859	1	0.998	0.7581		219	R	F	0.9963	0.791	1	1	0.8847		184	A	N	0.88	0.736	1	0.995	0.664
141	G	W	0.7088	0.847	1	1	0.8855		219	R	G	0.9966	0.81	1	1	0.9168		184	A	P	0.9574	0.736	0.999	0.995	0.6404
141	G	Y	0.7106	0.873	1	0.998	0.7846		219	R	H	0.8342	0.791	0.999	0.996	0.8161		184	A	Q	0.9424	0.736	1	0.996	0.6723
142	E	A	0.9015	0.885	1	0.999	0.8784		219	R	I	0.9891	0.797	1	1	0.8622		184	A	R	0.9761	0.736	1	0.995	0.704
142	E	C	0.9937	0.838	1	1	0.9118		219	R	K	0.8835	0.835	1	0.999	0.8427		184	A	W	0.9922	0.736	1	0.999	0.704
142	E	D	0.9008	0.861	0.999	0.999	0.8696		219	R	L	0.9635	0.809	1	1	0.8515		184	A	Y	0.9618	0.736	1	0.996	0.704
142	E	F	0.9972	0.875	1	1	0.9118		219	R	M	0.9935	0.768	1	1	0.8675		185	T	F	0.8909	0.681	0.974	0.934	0.8478
142	E	G	0.9061	0.881	1	1	0.8539		219	R	N	0.9977	0.845	1	1	0.8675		185	T	H	0.6842	0.687	0.998	0.95	0.7998
142	E	H	0.993	0.9	1	1	0.8289		219	R	P	0.998	0.796	1	1	0.9168		185	T	W	0.9658	0.67	0.998	0.984	0.8478
142	E	I	0.9693	0.885	1	1	0.864		219	R	Q	0.8703	0.851	1	1	0.8991		185	T	Y	0.8564	0.683	0.991	0.955	0.8478
142	E	K	0.9322	0.905	1	0.999	0.8696		219	R	S	0.9966	0.819	1	1	0.8706		186	A	C	0.8385	0.679	1	0.999	0.8478
142	E	L	0.9758	0.892	1	1	0.8377		219	R	T	0.9977	0.816	1	1	0.8427		186	A	D	0.9945	0.721	1	0.998	0.7952
142	E	M	0.9732	0.864	1	1	0.864		219	R	V	0.9877	0.803	1	1	0.8515		186	A	E	0.9931	0.712	1	0.999	0.8085
142	E	N	0.9677	0.914	1	1	0.8289		219	R	W	0.9308	0.747	1	1	0.8763		186	A	F	0.9837	0.729	1	0.999	0.8478
142	E	P	0.9972	0.896	1	1	0.864		219	R	Y	0.9863	0.797	1	1	0.8675		186	A	H	0.9934	0.742	1	0.999	0.8478
142	E	Q	0.8003	0.907	1	1	0.8696		220	P	A	0.7267	0.55	0.988	0.934	0.8344		186	A	I	0.97	0.732	1	0.999	0.8
142	E	R	0.9689	0.915	1	1	0.8696		220	P	C	0.9831	0.787	1	0.999	0.9168		186	A	K	0.9983	0.708	1	0.998	0.8
142	E	S	0.9433	0.898	1	1	0.8289		220	P	D	0.9902	0.798	1	0.995	0.8763		186	A	L	0.9328	0.676	1	0.998	0.8
142	E	T	0.9567	0.89	1	1	0.8696		220	P	E	0.9674	0.715	0.998	0.957	0.8763		186	A	M	0.9534	0.741	1	0.999	0.8
142	E	V	0.9159	0.884	1	1	0.864		220	P	F	0.9948	0.822	1	0.998	0.9168		186	A	N	0.9766	0.727	1	0.998	0.8478
142	E	W	0.9993	0.84	1	1	0.864		220	P	G	0.9481	0.795	1	0.993	0.8427		186	A	P	0.9397	0.735	1	0.999	0.7969
142	E	Y	0.9964	0.873	1	1	0.864		220	P	H	0.9306	0.826	0.999	0.986	0.8675		186	A	Q	0.9842	0.74	1	0.999	0.8478
143	K	A	0.9801	0.855	0.996	0.955	0.8184		220	P	I	0.9802	0.828	0.999	0.991	0.9168		186	A	R	0.9932	0.738	1	0.999	0.7979
143	K	C	0.9832	0.897	1	0.996	0.8456		220	P	K	0.9683	0.534	0.991	0.936	0.8515		186	A	T	0.674	0.637	1	0.997	0.7835
143	K	D	0.9966	0.857	1	0.987	0.7812		220	P	L	0.8426	0.801	0.999	0.987	0.9168		186	A	V	0.845	0.639	1	0.998	0.8085
143	K	E	0.9793	0.811	0.994	0.953	0.7567		220	P	M	0.9672	0.822	1	0.998	0.9168		186	A	W	0.9987	0.651	1	1	0.8478
143	K	F	0.9951	0.907	1	0.991	0.8855		220	P	N	0.9805	0.827	1	0.995	0.8706		186	A	Y	0.9921	0.737	1	0.999	0.8478
143	K	G	0.9778	0.857	1	0.981	0.8456		220	P	Q	0.8852	0.819	1	0.998	0.8427		187	S	D	0.8487	0.619	0.999	0.988	0.8085
143	K	H	0.9206	0.886	1	0.991	0.7812		220	P	R	0.8955	0.828	1	0.995	0.8605		187	S	E	0.8269	0.607	0.995	0.981	0.8085
143	K	I	0.9678	0.9	1	0.991	0.8775		220	P	S	0.8641	0.72	0.995	0.955	0.8427		187	S	H	0.652	0.688	1	0.996	0.7725
143	K	L	0.9476	0.857	0.999	0.972	0.8799		220	P	T	0.8404	0.715	0.997	0.976	0.8535		187	S	I	0.5889	0.703	0.997	0.989	0.8478
143	K	M	0.9221	0.887	1	0.99	0.8456		220	P	V	0.9481	0.775	0.996	0.957	0.9112		187	S	K	0.8963	0.622	0.999	0.984	0.7952
143	K	N	0.9861	0.838	0.999	0.971	0.7931		220	P	W	0.9943	0.728	1	1	0.9168		187	S	P	0.8974	0.664	0.999	0.992	0.8361
143	K	P	0.9961	0.87	1	0.987	0.8799		220	P	Y	0.9904	0.825	1	0.998	0.9168		187	S	Q	0.6808	0.58	1	0.995	0.8319
143	K	Q	0.8371	0.828	0.998	0.971	0.7567		221	D	A	0.8627	0.834	1	0.996	0.8362		187	S	R	0.8226	0.67	0.999	0.992	0.7725
143	K	S	0.9889	0.839	0.999	0.972	0.79		221	D	C	0.9826	0.834	1	1	0.895		187	S	W	0.6061	0.732	1	0.999	0.8478
143	K	T	0.9495	0.863	0.999	0.98	0.8015		221	D	E	0.797	0.501	0.999	0.984	0.8513		188	N	W	0.9267	0.606	0.99	0.978	0.7479
143	K	V	0.9539	0.876	1	0.987	0.8855		221	D	F	0.9846	0.839	1	0.998	0.9006		189	L	A	0.8756	0.642	1	1	0.7992
143	K	W	0.9927	0.87	1	0.998	0.8671		221	D	G	0.8571	0.819	1	0.998	0.8472		189	L	C	0.8835	0.702	1	1	0.7992
143	K	Y	0.9778	0.904	1	0.991	0.8855		221	D	H	0.945	0.827	1	0.999	0.8513		189	L	D	0.9991	0.719	1	1	0.855
144	L	C	0.6133	0.878	0.998	0.952	0.8725		221	D	I	0.9714	0.834	1	0.996	0.9006		189	L	E	0.9941	0.71	1	1	0.855
144	L	P	0.8253	0.895	0.981	0.909	0.9006		221	D	K	0.978	0.806	1	0.995	0.8472		189	L	F	0.8048	0.649	1	1	0.8109
146	R	A	0.996	0.933	1	0.999	0.8617		221	D	L	0.9579	0.778	0.998	0.977	0.9006		189	L	G	0.9865	0.708	1	1	0.855
146	R	C	0.9253	0.873	1	1	0.9112		221	D	M	0.9863	0.82	1	0.995	0.8301		189	L	H	0.9874	0.702	1	1	0.855
146	R	D	0.9993	0.955	1	0.999	0.9112		221	D	N	0.6418	0.837	1	0.998	0.8274		189	L	K	0.9942	0.718	1	1	0.855
146	R	E	0.9958	0.899	1	0.999	0.8808		221	D	P	0.9915	0.836	1	0.999	0.895		189	L	N	0.9903	0.719	1	1	0.855
146	R	F	0.9993	0.945	1	0.999	0.9168		221	D	Q	0.9609	0.837	1	0.999	0.8274		189	L	P	0.9952	0.72	1	1	0.855
146	R	G	0.9945	0.947	1	1	0.9168		221	D	R	0.9698	0.832	1	0.986	0.8362		189	L	Q	0.9728	0.728	1	1	0.855
146	R	H	0.9485	0.907	1	0.999	0.9168		221	D	S	0.7375	0.784	0.999	0.981	0.8274		189	L	R	0.9883	0.711	1	1	0.855
146	R	I	0.9963	0.947	1	0.999	0.9168		221	D	T	0.9164	0.816	1	0.997	0.8672		189	L	S	0.977	0.713	1	1	0.855
146	R	K	0.9496	0.817	0.999	0.997	0.8768		221	D	V	0.9124	0.849	1	0.997	0.9006		189	L	T	0.8566	0.691	1	1	0.7992
146	R	L	0.9764	0.947	1	1	0.8617		221	D	W	0.9971	0.792	1	1	0.8672		189	L	W	0.9849	0.64	1	1	0.7717
146	R	M	0.9987	0.933	1	0.999	0.9112		221	D	Y	0.9104	0.837	1	0.999	0.9006		189	L	Y	0.9837	0.717	1	1	0.8433
146	R	N	0.9993	0.899	1	0.999	0.9168		222	V	D	0.9173	0.853	0.997	0.984	0.9006		190	V	C	0.7705	0.733	0.999	0.982	0.7602
146	R	P	0.998	0.95	1	1	0.9168		222	V	F	0.6386	0.849	0.999	0.989	0.895		190	V	D	0.9322	0.748	0.995	0.975	0.8478
146	R	Q	0.9487	0.906	1	0.999	0.8529		222	V	H	0.952	0.845	1	0.994	0.8725		190	V	E	0.7827	0.76	0.993	0.974	0.8478
146	R	S	0.9978	0.947	1	0.999	0.8991		222	V	K	0.94	0.869	0.999	0.984	0.9006		190	V	G	0.5659	0.745	0.98	0.962	0.8478
146	R	T	0.9986	0.942	1	0.999	0.9168		222	V	N	0.6958	0.852	1	0.994	0.8899		190	V	H	0.9007	0.75	0.999	0.982	0.8478
146	R	V	0.9955	0.951	1	0.999	0.9168		222	V	P	0.9752	0.87	1	0.994	0.9006		190	V	K	0.8222	0.758	0.985	0.964	0.8478
146	R	W	0.985	0.855	1	1	0.8941		222	V	Q	0.852	0.868	1	0.991	0.9006		190	V	N	0.6841	0.755	0.995	0.982	0.5255
146	R	Y	0.9944	0.952	1	0.999	0.9168		222	V	R	0.9016	0.853	1	0.994	0.9006		190	V	P	0.9838	0.76	0.995	0.975	0.7977
147	C	A	0.7759	0.867	1	0.999	0.8304		222	V	W	0.984	0.747	1	0.999	0.8876		190	V	Q	0.6638	0.774	0.999	0.982	0.7998
147	C	D	0.9932	0.921	1	1	0.8241		222	V	Y	0.942	0.852	1	0.994	0.9006		190	V	R	0.7519	0.752	0.995	0.982	0.8478
147	C	E	0.9953	0.929	1	1	0.8607		223	R	D	0.9602	0.625	0.997	0.971	0.6507		190	V	W	0.965	0.721	0.999	0.997	0.8478
147	C	F	0.9079	0.921	1	1	0.8876		223	R	F	0.9245	0.663	0.997	0.98	0.6827		190	V	Y	0.8647	0.741	0.985	0.964	0.8063
147	C	H	0.9718	0.908	1	1	0.8503		223	R	G	0.6639	0.627	0.998	0.983	0.6507		191	K	A	0.9835	0.695	0.998	0.988	0.7819
147	C	I	0.9615	0.921	1	1	0.8131		223	R	I	0.8771	0.663	0.994	0.949	0.6507		191	K	C	0.9766	0.72	1	0.999	0.8226
147	C	K	0.997	0.924	1	1	0.8121		223	R	M	0.8424	0.605	0.99	0.952	0.6507		191	K	D	0.9976	0.696	1	0.997	0.855
147	C	L	0.9201	0.903	1	1	0.8503		223	R	P	0.9417	0.664	1	0.992	0.795		191	K	E	0.9847	0.647	0.998	0.983	0.7819
147	C	M	0.9551	0.921	1	1	0.89		223	R	S	0.8745	0.63	0.995	0.963	0.6785		191	K	F	0.9984	0.732	1	0.998	0.7819
147	C	N	0.8517	0.929	1	1	0.7699		223	R	T	0.8297	0.672	0.997	0.971	0.6426		191	K	G	0.9924	0.7	1	0.995	0.7819
147	C	P	0.9969	0.927	1	1	0.8956		224	C	A	0.6737	0.516	0.991	0.968	0.8675		191	K	H	0.9446	0.732	1	0.998	0.7969
147	C	Q	0.9777	0.911	1	1	0.8607		224	C	D	0.9969	0.802	0.996	0.974	0.9168		191	K	I	0.9767	0.734	1	0.997	0.8085
147	C	R	0.9747	0.929	1	1	0.8219		224	C	E	0.999	0.897	0.999	0.998	0.9168		191	K	L	0.9552	0.7	0.999	0.993	0.8085
147	C	T	0.8453	0.915	1	1	0.8402		224	C	F	0.8754	0.838	0.999	0.983	0.8706		191	K	M	0.938	0.731	1	0.998	0.7819
147	C	V	0.8838	0.909	1	1	0.8519		224	C	H	0.9933	0.87	1	0.999	0.9168		191	K	N	0.9928	0.665	0.999	0.992	0.855
147	C	W	0.979	0.845	1	1	0.8956		224	C	I	0.916	0.879	1	0.998	0.9168		191	K	P	0.9986	0.716	1	0.997	0.855
147	C	Y	0.9405	0.923	1	1	0.8503		224	C	K	0.9994	0.897	1	0.999	0.9168		191	K	Q	0.925	0.687	0.999	0.992	0.7819
148	K	A	0.9761	0.89	1	0.996	0.8607		224	C	L	0.8831	0.851	0.999	0.996	0.9168		191	K	S	0.9898	0.671	0.999	0.993	0.8297
148	K	C	0.9642	0.918	1	1	0.8956		224	C	M	0.9534	0.854	1	0.999	0.9168		191	K	T	0.9548	0.686	1	0.995	0.7819
148	K	D	0.9919	0.888	1	0.995	0.8519		224	C	N	0.9789	0.89	1	0.998	0.9168		191	K	V	0.9555	0.704	1	0.997	0.8085
148	K	E	0.8967	0.729	0.985	0.951	0.8519		224	C	P	0.9979	0.895	1	0.999	0.9168		191	K	W	0.9978	0.672	1	1	0.7819
148	K	F	0.9973	0.938	1	0.999	0.8956		224	C	Q	0.9959	0.889	1	0.999	0.9168		191	K	Y	0.993	0.734	1	0.998	0.7819
148	K	G	0.9764	0.917	1	0.998	0.89		224	C	R	0.9925	0.894	1	0.999	0.9168		192	V	A	0.6592	0.665	0.974	0.932	0.6567
148	K	H	0.7967	0.928	1	0.999	0.8519		224	C	S	0.6809	0.708	0.994	0.982	0.8506		192	V	C	0.8582	0.749	1	0.993	0.7717
148	K	I	0.9813	0.933	1	0.999	0.8778		224	C	T	0.8193	0.862	1	0.998	0.9168		192	V	D	0.9914	0.752	0.996	0.985	0.8478
148	K	L	0.9605	0.919	1	0.998	0.8677		224	C	V	0.7608	0.866	1	0.998	0.8427		192	V	E	0.9672	0.729	0.994	0.945	0.8478
148	K	M	0.9345	0.925	1	0.999	0.8778		224	C	W	0.9917	0.75	1	1	0.8706		192	V	F	0.7786	0.749	0.992	0.972	0.7937
148	K	N	0.9692	0.867	1	0.998	0.8519		224	C	Y	0.9674	0.9	1	0.997	0.8948		192	V	G	0.7212	0.745	0.996	0.978	0.8478
148	K	P	0.9956	0.924	1	0.999	0.8956		225	I	H	0.9758	0.642	0.995	0.926	0.8956		192	V	H	0.9912	0.769	1	0.993	0.7986
148	K	S	0.9629	0.862	1	0.996	0.8516		225	I	W	0.9897	0.637	0.995	0.926	0.8956		192	V	K	0.9726	0.742	0.994	0.945	0.8478
148	K	T	0.9067	0.893	1	0.998	0.8308		226	I	C	0.8555	0.696	0.999	0.987	0.667		192	V	N	0.9664	0.767	0.997	0.986	0.8478
148	K	V	0.9703	0.925	1	0.999	0.8778		226	I	D	0.9966	0.746	0.998	0.982	0.8577		192	V	P	0.9962	0.778	0.999	0.99	0.8478
148	K	W	0.9918	0.893	1	1	0.8956		226	I	E	0.9918	0.75	0.998	0.982	0.8577		192	V	R	0.962	0.764	0.994	0.98	0.8478
148	K	Y	0.9832	0.933	1	0.999	0.89		226	I	G	0.9715	0.757	0.994	0.974	0.8176		192	V	S	0.8947	0.738	0.997	0.971	0.8478
149	L	A	0.659	0.927	1	0.997	0.895		226	I	H	0.9778	0.696	0.999	0.987	0.8577		192	V	W	0.9929	0.75	1	0.993	0.8478
149	L	C	0.8506	0.939	1	0.999	0.9006		226	I	K	0.9847	0.752	0.994	0.974	0.8577		192	V	Y	0.9658	0.753	0.999	0.99	0.8478
149	L	D	0.9978	0.957	1	0.999	0.9006		226	I	N	0.9592	0.745	0.997	0.986	0.8577		193	N	A	0.9437	0.72	0.99	0.974	0.7979
149	L	E	0.9787	0.961	1	0.999	0.9006		226	I	Q	0.9752	0.747	0.998	0.987	0.8577		193	N	C	0.8908	0.675	1	0.996	0.8478
149	L	F	0.7425	0.887	1	0.998	0.8876		226	I	R	0.9737	0.746	0.998	0.987	0.8577		193	N	E	0.9838	0.713	0.995	0.981	0.7947
149	L	G	0.9424	0.963	1	0.999	0.9006		226	I	S	0.9049	0.75	0.992	0.972	0.828		193	N	F	0.9965	0.652	1	0.996	0.8478
149	L	H	0.9668	0.951	1	1	0.8778		226	I	T	0.8551	0.711	0.984	0.925	0.7724		193	N	G	0.7771	0.712	0.995	0.974	0.7725
149	L	K	0.9849	0.964	1	0.999	0.9006		226	I	Y	0.918	0.724	0.988	0.932	0.8577		193	N	H	0.782	0.627	1	0.996	0.8
149	L	N	0.9621	0.96	1	0.999	0.9006		227	H	A	0.6607	0.867	0.997	0.971	0.9006		193	N	I	0.9848	0.645	0.998	0.992	0.8478
149	L	P	0.9968	0.959	1	0.999	0.9006		227	H	E	0.6914	0.807	0.994	0.94	0.9006		193	N	K	0.9845	0.687	0.998	0.988	0.8
149	L	Q	0.8966	0.964	1	0.999	0.9006		227	H	F	0.5895	0.888	0.997	0.978	0.9006		193	N	L	0.9586	0.658	0.997	0.984	0.8478
149	L	R	0.9743	0.959	1	0.999	0.9006		227	H	G	0.68	0.876	0.997	0.979	0.9006		193	N	M	0.9722	0.665	1	0.996	0.8478
149	L	S	0.8824	0.963	1	0.999	0.9006		227	H	I	0.7598	0.887	0.999	0.97	0.9006		193	N	P	0.9871	0.668	1	0.995	0.8
149	L	W	0.9658	0.874	1	1	0.9006		227	H	K	0.6066	0.887	0.994	0.96	0.9006		193	N	Q	0.9779	0.62	1	0.995	0.8478
149	L	Y	0.9727	0.954	1	0.999	0.9006		227	H	M	0.8067	0.867	1	0.988	0.9006		193	N	R	0.9796	0.635	1	0.995	0.7979
150	A	C	0.9643	0.89	1	0.998	0.7854		227	H	T	0.6612	0.883	0.997	0.979	0.9006		193	N	V	0.978	0.66	0.997	0.984	0.8478
150	A	D	0.9987	0.924	0.999	0.995	0.9006		227	H	V	0.6685	0.884	0.997	0.971	0.9006		193	N	W	0.9983	0.627	1	0.999	0.8478
150	A	E	0.9979	0.913	0.999	0.995	0.9006		227	H	W	0.6111	0.801	1	0.997	0.9006		193	N	Y	0.9617	0.656	1	0.996	0.8478
150	A	F	0.9973	0.94	1	0.998	0.8425		228	L	C	0.6463	0.62	0.999	0.985	0.5756		194	I	A	0.8172	0.707	0.998	0.988	0.6267
150	A	H	0.9987	0.938	1	0.998	0.9006		228	L	D	0.9865	0.683	0.998	0.97	0.8129		194	I	C	0.8797	0.705	1	0.998	0.6676
150	A	I	0.9938	0.921	0.999	0.995	0.8391		228	L	E	0.9044	0.66	0.994	0.956	0.8129		194	I	D	0.9706	0.685	1	0.998	0.6845
150	A	K	0.9993	0.913	0.999	0.995	0.9006		228	L	H	0.7545	0.628	0.999	0.985	0.6487		194	I	E	0.9531	0.672	1	0.997	0.515
150	A	L	0.9601	0.906	0.999	0.99	0.8544		228	L	K	0.9084	0.648	0.994	0.956	0.8129		194	I	G	0.9394	0.655	1	0.997	0.6267
150	A	M	0.9836	0.929	1	0.998	0.8778		228	L	P	0.9684	0.691	0.997	0.979	0.7906		194	I	H	0.8989	0.709	1	0.998	0.6267
150	A	N	0.9941	0.926	0.999	0.995	0.9006		228	L	Q	0.6224	0.681	0.997	0.979	0.8129		194	I	K	0.8985	0.642	1	0.997	0.6845
150	A	P	0.9944	0.921	1	0.997	0.9006		228	L	R	0.8068	0.692	0.997	0.979	0.8129		194	I	N	0.7426	0.688	1	0.998	0.6427
150	A	Q	0.9953	0.933	1	0.998	0.9006		228	L	W	0.7829	0.624	0.999	0.993	0.8129		194	I	P	0.9463	0.682	1	0.998	0.6845
150	A	R	0.9983	0.93	0.999	0.995	0.9006		228	L	Y	0.8357	0.647	0.998	0.98	0.6446		194	I	Q	0.8805	0.695	1	0.998	0.6267
150	A	V	0.9457	0.898	0.998	0.99	0.8303		229	H	I	0.6189	0.728	0.997	0.98	0.9006		194	I	R	0.8375	0.686	1	0.997	0.6845
150	A	W	0.9993	0.825	1	1	0.895		229	H	M	0.6709	0.675	1	0.99	0.9006		194	I	S	0.771	0.702	1	0.997	0.5931
150	A	Y	0.9993	0.945	1	0.998	0.8425		230	T	E	0.8649	0.776	0.997	0.971	0.8956		194	I	T	0.7904	0.69	0.999	0.992	0.6845
151	A	D	0.9941	0.791	0.98	0.929	0.831		230	T	F	0.7715	0.752	0.994	0.963	0.8956		194	I	W	0.9313	0.678	1	1	0.6845
151	A	E	0.9938	0.773	0.989	0.924	0.831		230	T	K	0.755	0.783	0.996	0.969	0.8956		194	I	Y	0.7951	0.681	1	0.998	0.6729
151	A	F	0.9845	0.832	0.998	0.98	0.895		230	T	P	0.6088	0.778	0.999	0.986	0.8372		195	I	C	0.7165	0.589	0.995	0.953	0.5288
151	A	H	0.9948	0.821	0.999	0.985	0.8315		230	T	R	0.7011	0.782	0.999	0.979	0.8956		195	I	P	0.8838	0.625	0.982	0.938	0.6171
151	A	I	0.9321	0.823	0.994	0.956	0.8402		230	T	W	0.9406	0.665	1	0.99	0.8956		195	I	W	0.7818	0.555	0.995	0.953	0.5757
151	A	M	0.9084	0.805	0.998	0.985	0.8291		231	P	C	0.6378	0.752	0.999	0.977	0.8284		196	G	A	0.659	0.648	1	0.993	0.7815
151	A	P	0.99	0.829	0.997	0.968	0.9006		231	P	D	0.7463	0.749	0.983	0.91	0.8369		196	G	C	0.8299	0.764	1	1	0.7931
151	A	Q	0.9877	0.833	0.998	0.97	0.8203		231	P	F	0.7795	0.795	0.996	0.953	0.8372		196	G	D	0.9585	0.777	1	0.999	0.7931
151	A	R	0.9965	0.83	0.994	0.956	0.831		231	P	K	0.5728	0.753	0.967	0.91	0.8276		196	G	E	0.9531	0.787	1	0.998	0.855
151	A	W	0.9989	0.807	0.999	0.993	0.895		231	P	W	0.8496	0.723	0.999	0.996	0.8276		196	G	F	0.992	0.654	0.996	0.944	0.855
151	A	Y	0.9957	0.831	0.998	0.98	0.8291		231	P	Y	0.7242	0.795	0.991	0.953	0.8372		196	G	H	0.9776	0.779	1	0.999	0.855
152	F	H	0.9308	0.723	0.991	0.934	0.6287		232	A	C	0.5827	0.746	1	0.993	0.8672		196	G	I	0.9959	0.772	1	0.998	0.855
153	Y	A	0.8749	0.916	0.993	0.968	0.8372		232	A	F	0.6537	0.729	0.999	0.993	0.8204		196	G	K	0.9773	0.787	1	0.998	0.855
153	Y	D	0.9379	0.955	0.991	0.984	0.9006		232	A	H	0.7577	0.706	1	0.993	0.8116		196	G	L	0.9771	0.776	1	0.995	0.7931
153	Y	E	0.9678	0.941	0.993	0.97	0.9006		232	A	Q	0.5788	0.783	0.999	0.99	0.8278		196	G	M	0.9843	0.774	1	0.999	0.8435
153	Y	G	0.7659	0.935	0.993	0.984	0.8422		232	A	R	0.7639	0.783	0.997	0.986	0.8672		196	G	N	0.9321	0.735	1	0.999	0.798
153	Y	I	0.8842	0.923	0.997	0.989	0.8899		232	A	W	0.9297	0.677	1	0.999	0.8204		196	G	Q	0.9435	0.786	1	0.999	0.855
153	Y	K	0.9825	0.946	0.993	0.979	0.9006		233	T	W	0.9747	0.567	0.997	0.929	0.8265		196	G	R	0.933	0.769	1	0.999	0.855
153	Y	L	0.6524	0.904	0.993	0.977	0.8581		234	A	C	0.5966	0.689	0.999	0.952	0.6806		196	G	T	0.9198	0.777	1	0.999	0.798
153	Y	M	0.8822	0.932	1	0.994	0.8482		234	A	H	0.8565	0.711	0.999	0.952	0.8226		196	G	V	0.9857	0.781	1	0.998	0.855
153	Y	N	0.5654	0.949	0.991	0.969	0.8372		234	A	Q	0.6639	0.781	0.983	0.909	0.7166		196	G	W	0.9758	0.759	1	1	0.855
153	Y	P	0.9834	0.955	1	0.994	0.9006		234	A	W	0.9609	0.704	0.999	0.952	0.8226		196	G	Y	0.9839	0.776	1	0.997	0.855
153	Y	Q	0.8722	0.937	0.993	0.988	0.9006		235	A	C	0.9378	0.811	0.999	0.975	0.863		197	E	F	0.7297	0.588	0.991	0.966	0.7311
153	Y	R	0.9255	0.957	0.993	0.979	0.9006		235	A	D	0.9956	0.845	1	0.998	0.9096		197	E	P	0.9466	0.615	0.974	0.934	0.7122
153	Y	T	0.8589	0.945	0.997	0.989	0.895		235	A	E	0.9883	0.798	1	0.997	0.9096		197	E	W	0.8884	0.55	0.998	0.984	0.7789
153	Y	V	0.7869	0.909	0.997	0.989	0.9006		235	A	F	0.9857	0.848	1	0.999	0.9096		198	V	C	0.7612	0.592	1	0.996	0.7821
153	Y	W	0.7058	0.895	1	0.994	0.9006		235	A	H	0.993	0.849	1	0.999	0.9096		198	V	H	0.7619	0.544	1	0.998	0.7834
154	R	A	0.9974	0.873	1	1	0.8622		235	A	I	0.9799	0.801	1	0.992	0.8524		198	V	W	0.8926	0.515	1	0.999	0.7834
154	R	C	0.922	0.843	1	1	0.9168		235	A	K	0.9974	0.802	1	0.995	0.9096		198	V	Y	0.7352	0.605	1	0.995	0.7937
154	R	D	0.9993	0.895	1	1	0.9112		235	A	L	0.9267	0.783	1	0.995	0.904		199	V	C	0.8806	0.736	1	0.993	0.7851
154	R	E	0.9957	0.877	1	1	0.9013		235	A	M	0.9427	0.823	1	0.999	0.8524		199	V	D	0.9209	0.736	0.999	0.99	0.7939
154	R	F	0.9987	0.906	1	1	0.9168		235	A	N	0.9884	0.839	1	0.998	0.9096		199	V	E	0.7387	0.736	0.999	0.99	0.7939
154	R	G	0.9939	0.86	1	1	0.9112		235	A	P	0.9938	0.804	1	0.999	0.8613		199	V	G	0.7333	0.736	0.999	0.99	0.8478
154	R	H	0.8894	0.894	1	1	0.8768		235	A	Q	0.9712	0.804	0.999	0.981	0.808		199	V	H	0.9221	0.736	1	0.993	0.7967
154	R	I	0.9958	0.918	1	1	0.8729		235	A	R	0.9875	0.801	1	0.998	0.9096		199	V	K	0.8226	0.736	0.999	0.99	0.7988
154	R	K	0.9256	0.85	1	0.999	0.8768		235	A	T	0.7998	0.782	1	0.993	0.8675		199	V	N	0.8336	0.736	0.999	0.993	0.8478
154	R	L	0.9828	0.86	1	1	0.8622		235	A	V	0.8758	0.804	1	0.995	0.8675		199	V	P	0.9627	0.736	0.999	0.99	0.7988
154	R	M	0.9984	0.894	1	1	0.8534		235	A	W	0.9982	0.799	1	1	0.9096		199	V	Q	0.7214	0.736	0.999	0.993	0.7939
154	R	N	0.9988	0.874	1	1	0.8813		235	A	Y	0.9937	0.848	1	0.999	0.9096		199	V	R	0.7784	0.736	0.999	0.993	0.7967
154	R	P	0.9986	0.904	1	1	0.9168		236	V	A	0.8651	0.845	1	0.995	0.8672		199	V	S	0.6611	0.736	0.997	0.986	0.8063
154	R	Q	0.9132	0.871	1	1	0.8534		236	V	C	0.9739	0.845	1	0.998	0.8429		199	V	W	0.9546	0.736	1	0.999	0.7988
154	R	S	0.9974	0.881	1	1	0.8813		236	V	D	0.9983	0.89	0.999	0.997	0.9006		199	V	Y	0.8847	0.736	0.999	0.99	0.7988
154	R	T	0.9979	0.883	1	1	0.9112		236	V	E	0.993	0.822	0.995	0.97	0.9006		200	D	C	0.6622	0.736	1	0.989	0.8322
154	R	V	0.9944	0.916	1	1	0.9112		236	V	F	0.9012	0.883	1	0.998	0.8372		200	D	I	0.7097	0.736	0.995	0.971	0.8322
154	R	W	0.9812	0.834	1	1	0.9168		236	V	G	0.9506	0.888	1	0.998	0.9006		200	D	L	0.6613	0.736	0.98	0.92	0.8322
154	R	Y	0.9941	0.903	1	1	0.9168		236	V	H	0.998	0.87	1	0.998	0.895		200	D	M	0.8143	0.736	1	0.989	0.8322
155	L	A	0.9035	0.911	1	0.996	0.8841		236	V	K	0.9962	0.88	0.999	0.991	0.9006		200	D	P	0.9826	0.736	0.995	0.979	0.8322
155	L	C	0.9299	0.922	1	0.999	0.8893		236	V	L	0.8188	0.542	0.988	0.954	0.8372		200	D	R	0.7984	0.736	0.99	0.961	0.8322
155	L	D	0.9993	0.956	1	0.999	0.8841		236	V	M	0.7918	0.845	1	0.997	0.8464		200	D	W	0.9549	0.736	1	0.989	0.8322
155	L	E	0.9939	0.953	1	0.999	0.8841		236	V	N	0.9906	0.889	1	0.998	0.9006		201	Q	F	0.5934	0.509	1	0.996	0.6008
155	L	F	0.853	0.879	1	0.998	0.8534		236	V	P	0.9938	0.879	1	0.998	0.9006		202	G	A	0.7521	0.668	1	0.999	0.7771
155	L	G	0.9901	0.95	1	0.999	0.9112		236	V	Q	0.991	0.887	1	0.998	0.9006		202	G	C	0.9101	0.594	1	1	0.8394
155	L	H	0.9902	0.937	1	1	0.8841		236	V	R	0.9917	0.813	0.996	0.965	0.9006		202	G	D	0.9691	0.644	1	0.999	0.7877
155	L	K	0.9945	0.953	1	0.999	0.8841		236	V	S	0.9557	0.884	1	0.997	0.9006		202	G	E	0.974	0.588	1	0.999	0.7926
155	L	N	0.9938	0.956	1	0.999	0.8613		236	V	T	0.8769	0.847	1	0.998	0.9006		202	G	F	0.9893	0.609	1	1	0.8394
155	L	P	0.9983	0.956	1	0.999	0.9168		236	V	W	0.9989	0.729	1	1	0.846		202	G	H	0.9881	0.59	1	1	0.7877
155	L	Q	0.9788	0.954	1	0.999	0.872		236	V	Y	0.9944	0.88	1	0.998	0.823		202	G	I	0.9819	0.612	1	1	0.8394
155	L	R	0.9904	0.951	1	0.999	0.8841		237	S	C	0.6947	0.819	1	0.999	0.8675		202	G	K	0.9881	0.585	1	0.998	0.8394
155	L	S	0.9829	0.949	1	0.999	0.8841		237	S	D	0.9975	0.857	1	0.998	0.8427		202	G	L	0.984	0.614	1	0.999	0.8394
155	L	T	0.8881	0.931	1	0.998	0.8613		237	S	E	0.997	0.85	1	0.998	0.8427		202	G	M	0.9894	0.609	1	1	0.8394
155	L	W	0.9868	0.869	1	1	0.8753		237	S	F	0.9931	0.852	0.999	0.991	0.9168		202	G	N	0.9607	0.683	1	0.999	0.7798
155	L	Y	0.9882	0.937	1	0.999	0.8534		237	S	G	0.5691	0.523	0.991	0.968	0.8675		202	G	P	0.9936	0.527	1	1	0.7771
156	A	D	0.9668	0.836	0.994	0.956	0.8226		237	S	H	0.9937	0.85	1	0.999	0.8948		202	G	Q	0.9812	0.562	1	0.999	0.7877
156	A	E	0.932	0.805	0.992	0.954	0.8226		237	S	I	0.9925	0.884	1	0.998	0.9168		202	G	R	0.9769	0.578	0.994	0.979	0.7877
156	A	H	0.9632	0.813	0.999	0.985	0.8226		237	S	K	0.9996	0.85	1	0.998	0.8605		202	G	S	0.731	0.659	1	0.999	0.7819
156	A	K	0.9836	0.781	0.98	0.929	0.8226		237	S	L	0.941	0.88	1	0.998	0.9168		202	G	T	0.9355	0.59	1	0.999	0.7819
156	A	N	0.8163	0.836	0.994	0.97	0.8226		237	S	M	0.9684	0.851	1	0.999	0.9168		202	G	V	0.9531	0.612	1	1	0.8394
156	A	P	0.9824	0.83	0.997	0.968	0.8226		237	S	N	0.9855	0.867	1	0.998	0.8506		202	G	W	0.9837	0.556	1	1	0.8394
156	A	Q	0.9102	0.824	0.998	0.98	0.8226		237	S	P	0.9946	0.879	1	0.999	0.9168		202	G	Y	0.9798	0.609	1	1	0.8394
156	A	R	0.9693	0.827	0.998	0.97	0.8226		237	S	Q	0.9933	0.855	1	0.999	0.9112		203	S	D	0.6561	0.556	0.983	0.948	0.639
156	A	W	0.9814	0.793	0.999	0.985	0.7539		237	S	R	0.9987	0.878	1	0.999	0.9168		203	S	E	0.8046	0.558	0.991	0.972	0.639
156	A	Y	0.9373	0.839	0.988	0.92	0.7928		237	S	T	0.7444	0.707	0.995	0.978	0.8759		203	S	K	0.853	0.559	0.991	0.962	0.6339
157	D	A	0.9446	0.835	1	1	0.8784		237	S	V	0.9768	0.882	1	0.998	0.8622		203	S	P	0.5826	0.58	0.999	0.992	0.639
157	D	C	0.9883	0.853	1	1	0.8991		237	S	W	0.9955	0.757	1	1	0.9168		203	S	Q	0.7145	0.564	0.999	0.992	0.639
157	D	E	0.8496	0.831	1	1	0.8462		237	S	Y	0.9913	0.88	1	0.998	0.9168		203	S	R	0.8191	0.58	0.997	0.988	0.6339
157	D	F	0.9879	0.851	1	1	0.8784		238	A	E	0.9493	0.678	0.999	0.971	0.89		203	S	W	0.577	0.525	1	0.997	0.6325
157	D	G	0.9349	0.841	1	1	0.8784		238	A	F	0.9293	0.757	1	0.993	0.8581		204	T	D	0.9243	0.546	0.991	0.983	0.7571
157	D	H	0.9414	0.859	1	1	0.8696		238	A	H	0.9569	0.736	1	0.993	0.8956		204	T	E	0.9252	0.684	1	0.999	0.7677
157	D	I	0.9913	0.863	1	1	0.855		238	A	I	0.83	0.635	0.997	0.962	0.8276		204	T	F	0.8756	0.71	1	1	0.7811
157	D	K	0.9931	0.854	1	1	0.9118		238	A	K	0.9858	0.667	0.999	0.971	0.8956		204	T	H	0.8026	0.732	1	1	0.6888
157	D	L	0.9838	0.845	1	1	0.8712		238	A	L	0.683	0.708	0.99	0.936	0.8276		204	T	I	0.7849	0.742	1	1	0.7348
157	D	M	0.9955	0.861	1	1	0.9062		238	A	M	0.677	0.707	0.998	0.976	0.8276		204	T	K	0.8822	0.708	1	0.999	0.7784
157	D	N	0.7528	0.859	1	1	0.8696		238	A	N	0.8347	0.739	0.997	0.98	0.8725		204	T	N	0.5765	0.678	1	0.999	0.7375
157	D	P	0.9986	0.863	1	1	0.8648		238	A	P	0.9912	0.672	0.999	0.99	0.8403		204	T	P	0.7913	0.739	1	1	0.7375
157	D	Q	0.9768	0.863	1	1	0.8712		238	A	Q	0.8967	0.701	0.995	0.952	0.8188		204	T	Q	0.8291	0.759	1	1	0.7704
157	D	R	0.9903	0.859	1	1	0.9062		238	A	R	0.9611	0.67	0.999	0.986	0.8725		204	T	R	0.8293	0.752	1	1	0.7375
157	D	S	0.8016	0.858	1	1	0.8462		238	A	W	0.9931	0.694	1	0.999	0.8834		204	T	W	0.9555	0.701	1	1	0.7482
157	D	T	0.9728	0.846	1	1	0.856		238	A	Y	0.9727	0.759	1	0.993	0.8956		204	T	Y	0.902	0.721	1	1	0.7482
157	D	V	0.9663	0.853	1	1	0.8784		239	M	A	0.8834	0.71	0.99	0.933	0.8253		206	L	C	0.6257	0.736	1	1	0.7026
157	D	W	0.998	0.84	1	1	0.8784		239	M	C	0.9221	0.672	1	0.99	0.7758		206	L	D	0.9621	0.736	1	1	0.6451
157	D	Y	0.9285	0.857	1	1	0.8784		239	M	E	0.9796	0.748	0.997	0.97	0.8855		206	L	E	0.8037	0.736	1	1	0.7503
158	L	A	0.8995	0.877	1	0.997	0.8084		239	M	F	0.886	0.66	0.997	0.98	0.8084		206	L	G	0.8428	0.736	1	1	0.6492
158	L	C	0.9104	0.886	1	0.999	0.89		239	M	G	0.9269	0.751	0.999	0.979	0.8855		206	L	K	0.7155	0.736	1	1	0.6451
158	L	D	0.9958	0.903	1	0.999	0.8679		239	M	H	0.9858	0.741	0.98	0.91	0.7758		206	L	N	0.8185	0.736	1	1	0.6479
158	L	E	0.9734	0.908	1	0.999	0.8679		239	M	K	0.9372	0.723	0.992	0.92	0.8402		206	L	P	0.9592	0.736	1	1	0.6594
158	L	F	0.632	0.897	1	0.998	0.838		239	M	N	0.97	0.761	0.999	0.986	0.8402		206	L	S	0.7715	0.736	1	1	0.6479
158	L	G	0.9778	0.915	1	0.999	0.8588		239	M	P	0.998	0.759	0.999	0.986	0.8855		206	L	T	0.7072	0.736	1	1	0.7026
158	L	H	0.8771	0.883	1	1	0.7323		239	M	S	0.8444	0.733	0.997	0.959	0.8128		208	I	C	0.7204	0.683	1	0.987	0.6872
158	L	K	0.9673	0.919	1	0.999	0.8679		239	M	W	0.9868	0.693	1	0.995	0.8855		208	I	D	0.8921	0.69	0.995	0.974	0.6872
158	L	N	0.9519	0.903	1	0.999	0.8679		240	K	A	0.7109	0.56	0.987	0.928	0.8387		208	I	H	0.8057	0.681	1	0.987	0.6883
158	L	P	0.9976	0.903	1	0.999	0.89		240	K	C	0.821	0.758	1	0.996	0.7786		208	I	R	0.6377	0.675	0.99	0.964	0.642
158	L	Q	0.8798	0.914	1	0.999	0.8679		240	K	D	0.8958	0.746	0.999	0.989	0.8299		208	I	W	0.8374	0.669	1	0.994	0.6579
158	L	R	0.9184	0.915	1	0.999	0.8679		240	K	F	0.9608	0.722	0.989	0.92	0.8855		208	I	Y	0.676	0.657	0.998	0.982	0.6463
158	L	S	0.9468	0.917	1	0.999	0.8566		240	K	I	0.773	0.707	0.989	0.951	0.8387		209	D	C	0.639	0.733	1	0.996	0.6578
158	L	T	0.861	0.893	1	0.999	0.838		240	K	L	0.6943	0.762	0.997	0.97	0.7977		209	D	F	0.8643	0.725	1	0.996	0.6442
158	L	W	0.9268	0.881	1	1	0.838		240	K	M	0.6213	0.691	1	0.996	0.8387		209	D	G	0.5988	0.703	0.987	0.95	0.6321
158	L	Y	0.9058	0.898	1	0.999	0.8591		240	K	N	0.7182	0.753	0.986	0.93	0.7466		209	D	I	0.6999	0.695	0.999	0.992	0.6691
159	F	A	0.8237	0.84	0.999	0.993	0.8131		240	K	P	0.9195	0.727	1	0.995	0.7977		209	D	K	0.8864	0.705	0.98	0.951	0.6746
159	F	D	0.9643	0.902	1	0.998	0.8131		240	K	V	0.7131	0.782	0.997	0.98	0.8387		209	D	L	0.7206	0.681	0.999	0.984	0.6691
159	F	E	0.942	0.89	1	0.997	0.8131		240	K	W	0.9378	0.727	1	0.998	0.8387		209	D	M	0.8942	0.719	1	0.996	0.6691
159	F	G	0.8932	0.869	1	0.997	0.8557		240	K	Y	0.8683	0.784	1	0.992	0.8402		209	D	P	0.9116	0.692	1	0.995	0.6691
159	F	H	0.6214	0.883	1	0.996	0.7801		242	G	A	0.7917	0.613	1	0.999	0.8808		209	D	Q	0.7235	0.669	0.999	0.992	0.642
159	F	I	0.7806	0.831	0.999	0.992	0.8557		242	G	C	0.9057	0.633	0.999	0.995	0.9168		209	D	T	0.6275	0.71	0.999	0.988	0.6465
159	F	K	0.9429	0.889	1	0.997	0.8411		242	G	D	0.9555	0.656	1	1	0.9112		209	D	W	0.954	0.672	1	0.999	0.7182
159	F	L	0.8743	0.823	0.995	0.983	0.747		242	G	E	0.9603	0.684	1	1	0.8808		212	G	D	0.638	0.562	0.99	0.917	0.7155
159	F	M	0.7407	0.843	1	0.998	0.7782		242	G	F	0.9896	0.687	1	1	0.9168		212	G	E	0.596	0.655	1	0.994	0.7834
159	F	N	0.8299	0.909	1	0.998	0.8319		242	G	H	0.9777	0.615	1	1	0.8617		212	G	F	0.757	0.741	1	0.999	0.8478
159	F	P	0.9973	0.913	1	0.998	0.8956		242	G	I	0.9798	0.693	1	1	0.9168		212	G	H	0.6669	0.726	1	0.999	0.5033
159	F	Q	0.8416	0.906	1	0.998	0.8131		242	G	K	0.9757	0.684	1	1	0.9112		212	G	K	0.765	0.709	1	0.998	0.5309
159	F	R	0.8486	0.911	1	0.998	0.8319		242	G	L	0.9795	0.69	1	1	0.9168		212	G	L	0.6125	0.741	1	0.999	0.8478
159	F	S	0.689	0.879	1	0.997	0.8131		242	G	M	0.9859	0.64	1	1	0.8808		212	G	M	0.6601	0.746	1	0.999	0.8478
159	F	T	0.8481	0.881	1	0.997	0.8557		242	G	N	0.9485	0.656	1	1	0.9112		212	G	P	0.9359	0.727	1	0.999	0.8361
159	F	V	0.6874	0.845	0.999	0.992	0.8956		242	G	P	0.9904	0.677	1	0.998	0.8529		212	G	Q	0.6131	0.715	1	0.999	0.6265
159	F	W	0.6059	0.835	1	0.998	0.7782		242	G	Q	0.9599	0.694	1	1	0.8808		212	G	R	0.6025	0.727	1	0.998	0.8478
160	G	E	0.6053	0.909	0.998	0.987	0.8634		242	G	R	0.9592	0.691	1	1	0.8617		212	G	W	0.64	0.653	1	1	0.51
160	G	F	0.8796	0.927	1	0.997	0.9006		242	G	S	0.7045	0.665	1	1	0.9112		212	G	Y	0.6581	0.739	1	0.999	0.8478
160	G	H	0.5933	0.921	1	0.995	0.8778		242	G	T	0.9316	0.676	1	1	0.8529		213	F	C	0.9327	0.736	0.999	0.986	0.8478
160	G	I	0.8228	0.931	1	0.997	0.9006		242	G	V	0.9602	0.686	1	1	0.9168		213	F	D	0.9975	0.736	0.995	0.974	0.8478
160	G	K	0.8486	0.909	0.999	0.987	0.8425		242	G	W	0.9841	0.633	1	1	0.9168		213	F	E	0.9976	0.736	0.99	0.947	0.8478
160	G	L	0.7364	0.916	0.999	0.993	0.9006		242	G	Y	0.979	0.685	1	1	0.9168		213	F	G	0.9921	0.736	0.995	0.961	0.8478
160	G	M	0.8177	0.924	1	0.997	0.9006		243	L	A	0.7789	0.86	0.998	0.978	0.8369		213	F	H	0.9773	0.736	0.998	0.987	0.7988
160	G	P	0.9858	0.932	1	0.997	0.9006		243	L	C	0.7494	0.83	1	0.996	0.7739		213	F	M	0.8728	0.736	0.99	0.973	0.7823
160	G	R	0.6588	0.932	0.998	0.993	0.8538		243	L	D	0.9929	0.82	1	0.994	0.9006		213	F	N	0.9866	0.736	0.995	0.974	0.8085
160	G	V	0.6899	0.926	0.999	0.995	0.9006		243	L	E	0.969	0.809	0.999	0.994	0.895		213	F	P	0.9995	0.736	0.998	0.982	0.8478
160	G	W	0.8463	0.909	1	0.999	0.9006		243	L	G	0.9457	0.813	0.999	0.992	0.9006		213	F	Q	0.9944	0.736	0.995	0.974	0.8478
160	G	Y	0.7814	0.917	1	0.997	0.9006		243	L	H	0.8892	0.82	1	0.996	0.9006		213	F	R	0.9927	0.736	0.99	0.932	0.7988
161	W	A	0.9682	0.959	1	0.998	0.9168		243	L	K	0.9484	0.804	0.999	0.992	0.9006		213	F	S	0.9832	0.736	0.993	0.959	0.8063
161	W	C	0.9681	0.941	1	0.999	0.9168		243	L	N	0.9544	0.815	1	0.994	0.9006		213	F	T	0.9876	0.736	0.995	0.961	0.8085
161	W	D	0.997	0.964	1	0.998	0.9168		243	L	P	0.7376	0.822	1	0.996	0.8372		215	P	C	0.7438	0.7	1	0.996	0.6752
161	W	E	0.9973	0.96	0.999	0.996	0.9168		243	L	Q	0.8834	0.818	1	0.996	0.9006		215	P	D	0.9699	0.687	1	0.995	0.7208
161	W	G	0.9161	0.955	1	0.996	0.9168		243	L	R	0.9114	0.81	1	0.996	0.895		215	P	E	0.8993	0.687	1	0.995	0.7208
161	W	H	0.9841	0.861	0.992	0.922	0.872		243	L	S	0.9201	0.796	0.989	0.933	0.9006		215	P	F	0.834	0.675	0.999	0.992	0.6586
161	W	I	0.9676	0.965	1	0.998	0.8813		243	L	T	0.811	0.847	0.998	0.989	0.8725		215	P	G	0.8519	0.677	1	0.992	0.6459
161	W	K	0.9985	0.964	0.999	0.996	0.9168		243	L	W	0.7042	0.796	1	0.996	0.9006		215	P	H	0.7548	0.701	1	0.998	0.7208
161	W	L	0.8601	0.955	1	0.998	0.8632		243	L	Y	0.7937	0.823	0.995	0.933	0.895		215	P	K	0.9037	0.686	1	0.995	0.6586
161	W	M	0.9598	0.96	1	0.998	0.8753		244	L	A	0.6379	0.734	0.996	0.978	0.7864		215	P	N	0.9054	0.687	1	0.995	0.611
161	W	N	0.9923	0.965	1	0.997	0.9168		244	L	C	0.6934	0.801	1	0.999	0.8956		215	P	Q	0.744	0.673	1	0.996	0.7208
161	W	P	0.9987	0.961	1	0.998	0.9168		244	L	D	0.9743	0.807	0.996	0.984	0.8601		215	P	R	0.8072	0.693	0.999	0.995	0.7208
161	W	Q	0.9963	0.963	1	0.998	0.9168		244	L	E	0.8006	0.835	0.999	0.997	0.8601		215	P	W	0.9432	0.671	1	0.999	0.7208
161	W	R	0.9968	0.963	1	0.997	0.9168		244	L	G	0.8816	0.832	1	0.998	0.89		215	P	Y	0.8729	0.694	1	0.996	0.7208
161	W	S	0.9355	0.964	1	0.998	0.9168		244	L	K	0.6104	0.819	0.999	0.989	0.8362		216	H	A	0.9206	0.69	0.995	0.981	0.855
161	W	T	0.9765	0.965	1	0.998	0.9168		244	L	N	0.866	0.861	1	0.998	0.8956		216	H	C	0.712	0.751	1	0.998	0.855
161	W	V	0.959	0.967	1	0.998	0.9168		244	L	P	0.8445	0.856	1	0.999	0.8338		216	H	E	0.9689	0.588	0.99	0.951	0.8433
161	W	Y	0.81	0.929	0.999	0.995	0.8838		244	L	S	0.6996	0.819	0.996	0.978	0.8362		216	H	F	0.8144	0.729	1	0.995	0.855
162	S	D	0.9603	0.874	0.993	0.933	0.7642		244	L	T	0.6689	0.826	0.999	0.997	0.8274		216	H	G	0.9804	0.714	0.999	0.988	0.855
162	S	F	0.9083	0.842	0.997	0.979	0.7449		244	L	Y	0.6128	0.848	1	0.999	0.89		216	H	I	0.8808	0.752	1	0.995	0.855
162	S	H	0.9299	0.836	0.999	0.985	0.7642		245	P	D	0.6919	0.775	1	0.994	0.8515		216	H	K	0.9874	0.701	0.999	0.988	0.8433
162	S	I	0.9115	0.817	0.98	0.929	0.7804		245	P	F	0.6051	0.822	1	0.988	0.8613		216	H	M	0.8681	0.78	1	0.998	0.855
162	S	M	0.7839	0.839	0.998	0.985	0.6757		245	P	W	0.623	0.72	1	0.998	0.8763		216	H	N	0.7347	0.627	0.996	0.983	0.855
162	S	N	0.7072	0.872	0.993	0.929	0.5398		247	S	D	0.9598	0.811	1	0.995	0.8299		216	H	Q	0.8998	0.645	0.999	0.995	0.8433
162	S	P	0.8917	0.841	0.991	0.949	0.8382		247	S	E	0.9888	0.81	1	0.995	0.8158		216	H	R	0.9678	0.651	0.999	0.995	0.8433
162	S	Q	0.9457	0.855	0.998	0.97	0.7724		247	S	F	0.9294	0.841	1	0.996	0.8246		216	H	S	0.8886	0.704	0.999	0.988	0.855
162	S	R	0.9892	0.857	0.998	0.97	0.8382		247	S	H	0.9457	0.855	0.998	0.978	0.8299		216	H	T	0.9476	0.749	1	0.992	0.855
162	S	W	0.9555	0.797	0.999	0.993	0.8382		247	S	I	0.9096	0.847	0.997	0.98	0.848		216	H	V	0.8808	0.735	1	0.995	0.855
162	S	Y	0.879	0.839	0.997	0.979	0.8382		247	S	K	0.9984	0.812	0.999	0.992	0.8956		216	H	W	0.92	0.756	1	0.999	0.855
163	Q	C	0.8102	0.729	0.997	0.952	0.7905		247	S	L	0.7347	0.842	0.998	0.97	0.8527		216	H	Y	0.6651	0.559	0.999	0.992	0.855
163	Q	I	0.7359	0.784	0.967	0.909	0.7254		247	S	M	0.8591	0.843	1	0.996	0.8366		217	A	H	0.8286	0.702	0.998	0.973	0.5899
163	Q	M	0.5674	0.77	0.989	0.952	0.7166		247	S	N	0.7944	0.79	0.999	0.992	0.8299		217	A	Q	0.6641	0.708	0.974	0.947	0.5899
163	Q	W	0.8542	0.733	0.997	0.952	0.7649		247	S	P	0.9796	0.839	1	0.995	0.8299		217	A	R	0.7822	0.708	0.974	0.947	0.5741
164	L	A	0.6469	0.889	0.999	0.993	0.8299		247	S	Q	0.9834	0.824	1	0.996	0.8299		217	A	W	0.948	0.675	0.998	0.995	0.6812
164	L	C	0.7865	0.831	1	0.998	0.8581		247	S	R	0.995	0.84	1	0.996	0.8956		217	A	Y	0.8115	0.721	0.974	0.96	0.6437
164	L	D	0.9359	0.902	1	0.998	0.8956		247	S	V	0.8526	0.766	0.989	0.933	0.8278		218	A	C	0.6511	0.762	1	0.998	0.7939
164	L	E	0.8133	0.877	1	0.998	0.89		247	S	W	0.9573	0.728	1	0.999	0.8672		218	A	D	0.9308	0.775	0.999	0.996	0.8085
164	L	G	0.6625	0.846	1	0.997	0.7364		247	S	Y	0.9286	0.844	1	0.996	0.8246		218	A	E	0.8953	0.761	0.999	0.996	0.8085
164	L	H	0.6172	0.891	1	0.997	0.8725		250	A	C	0.6754	0.867	1	0.98	0.8284		218	A	F	0.7422	0.807	1	0.998	0.7988
164	L	K	0.7943	0.857	1	0.997	0.8419		250	A	D	0.9126	0.889	0.986	0.928	0.8956		218	A	H	0.899	0.804	1	0.998	0.7939
164	L	N	0.638	0.901	1	0.998	0.7795		250	A	E	0.9043	0.873	0.989	0.93	0.8276		218	A	I	0.6666	0.789	1	0.998	0.657
164	L	P	0.9519	0.903	1	0.997	0.8725		250	A	F	0.8253	0.882	0.999	0.98	0.8482		218	A	K	0.9717	0.763	0.999	0.996	0.7967
164	L	R	0.6658	0.895	1	0.997	0.8299		250	A	H	0.9108	0.87	0.999	0.98	0.8641		218	A	N	0.8386	0.809	0.999	0.996	0.7988
164	L	S	0.6748	0.851	1	0.997	0.7801		250	A	I	0.7832	0.884	0.989	0.95	0.8276		218	A	Q	0.8611	0.81	1	0.998	0.8085
164	L	T	0.6059	0.826	1	0.997	0.804		250	A	K	0.9743	0.877	0.979	0.93	0.8956		218	A	R	0.9346	0.803	0.999	0.996	0.8085
164	L	W	0.6927	0.885	1	0.998	0.8956		250	A	M	0.6366	0.876	0.999	0.98	0.8276		218	A	W	0.9547	0.654	1	1	0.8085
164	L	Y	0.697	0.815	0.999	0.991	0.8725		250	A	N	0.8258	0.888	0.979	0.947	0.8284		218	A	Y	0.8609	0.812	1	0.998	0.8085
167	N	H	0.7343	0.675	0.988	0.91	0.8855		250	A	Q	0.8825	0.882	0.997	0.972	0.8403		219	I	A	0.9572	0.709	0.991	0.947	0.7939
167	N	M	0.9424	0.779	0.991	0.914	0.8855		250	A	R	0.9349	0.884	0.989	0.962	0.89		219	I	C	0.9749	0.776	1	0.994	0.7939
167	N	W	0.9961	0.734	0.998	0.969	0.8855		250	A	W	0.9755	0.758	1	0.998	0.89		219	I	D	0.9995	0.747	0.999	0.992	0.8478
168	H	M	0.8392	0.734	0.993	0.952	0.8213		250	A	Y	0.8979	0.879	1	0.98	0.89		219	I	E	0.9987	0.75	0.998	0.983	0.8478
168	H	W	0.8947	0.734	0.993	0.952	0.9006		251	L	D	0.9287	0.742	0.999	0.987	0.8078		219	I	F	0.7912	0.73	0.999	0.992	0.7823
169	I	C	0.8039	0.821	0.997	0.952	0.8725		251	L	E	0.6735	0.769	0.999	0.98	0.8204		219	I	G	0.997	0.739	0.999	0.988	0.8478
169	I	H	0.9662	0.818	0.997	0.952	0.9006		251	L	G	0.7068	0.761	0.997	0.971	0.8204		219	I	H	0.9982	0.761	1	0.994	0.8478
169	I	P	0.9891	0.85	0.989	0.936	0.9006		251	L	N	0.7098	0.746	0.997	0.98	0.8204		219	I	K	0.9977	0.728	0.99	0.955	0.8478
169	I	Q	0.9623	0.847	0.989	0.936	0.9006		251	L	P	0.8531	0.742	0.999	0.986	0.8204		219	I	N	0.9936	0.758	0.999	0.988	0.8478
169	I	R	0.97	0.856	0.967	0.909	0.9006		252	L	D	0.8694	0.761	0.994	0.956	0.8245		219	I	Q	0.9974	0.766	0.998	0.989	0.8478
169	I	W	0.9692	0.801	0.997	0.952	0.9006		252	L	G	0.6594	0.753	0.987	0.94	0.664		219	I	S	0.9835	0.734	0.997	0.975	0.8478
169	I	Y	0.917	0.841	0.989	0.909	0.9006		252	L	N	0.6725	0.766	0.994	0.97	0.7506		219	I	W	0.9969	0.736	1	0.999	0.7988
170	T	A	0.6749	0.811	0.979	0.92	0.8725		252	L	P	0.7558	0.758	0.997	0.979	0.6374		219	I	Y	0.9869	0.764	0.999	0.992	0.7851
170	T	C	0.9416	0.947	1	0.996	0.9006		253	V	H	0.821	0.58	0.988	0.929	0.5252		220	Y	C	0.8122	0.73	1	0.992	0.8478
170	T	D	0.9923	0.951	0.998	0.982	0.9006		253	V	W	0.8692	0.549	0.997	0.966	0.5628		220	Y	D	0.9955	0.701	0.997	0.978	0.8478
170	T	E	0.9964	0.945	0.995	0.965	0.9006		254	G	C	0.6028	0.788	1	1	0.8529		220	Y	E	0.9986	0.705	0.998	0.979	0.8478
170	T	F	0.9951	0.963	1	0.996	0.9006		254	G	E	0.6032	0.784	1	0.999	0.8856		220	Y	G	0.988	0.668	0.983	0.936	0.8478
170	T	G	0.8593	0.948	0.998	0.982	0.9006		254	G	F	0.969	0.776	1	0.999	0.8808		220	Y	I	0.952	0.693	0.998	0.979	0.8361
170	T	H	0.9844	0.959	1	0.993	0.9006		254	G	H	0.8376	0.764	1	0.996	0.8941		220	Y	K	0.9978	0.7	0.998	0.979	0.8478
170	T	I	0.9876	0.955	1	0.994	0.9006		254	G	I	0.9492	0.795	1	0.999	0.8808		220	Y	L	0.8436	0.679	0.991	0.935	0.7851
170	T	K	0.9971	0.953	0.994	0.964	0.9006		254	G	K	0.7789	0.765	1	0.997	0.8715		220	Y	M	0.9686	0.717	1	0.993	0.7823
170	T	L	0.9517	0.949	0.998	0.982	0.9006		254	G	L	0.922	0.775	1	0.999	0.8617		220	Y	N	0.9412	0.703	0.997	0.978	0.8478
170	T	M	0.8321	0.957	1	0.996	0.9006		254	G	M	0.936	0.804	1	1	0.8808		220	Y	P	0.9981	0.717	0.999	0.99	0.8478
170	T	N	0.9518	0.917	0.999	0.982	0.9006		254	G	N	0.6913	0.817	1	0.999	0.8768		220	Y	Q	0.993	0.706	0.999	0.99	0.8478
170	T	P	0.9795	0.952	1	0.994	0.9006		254	G	P	0.9335	0.792	1	0.999	0.8627		220	Y	R	0.99	0.732	0.998	0.986	0.8478
170	T	R	0.9965	0.947	0.997	0.976	0.9006		254	G	Q	0.7033	0.796	1	0.999	0.8715		220	Y	T	0.9922	0.705	0.995	0.96	0.8478
170	T	V	0.9364	0.923	0.999	0.987	0.9006		254	G	R	0.6649	0.781	1	0.997	0.8617		220	Y	V	0.9475	0.685	0.983	0.952	0.8478
170	T	W	0.9993	0.945	1	0.999	0.9006		254	G	T	0.6093	0.78	1	0.999	0.8529		220	Y	W	0.6928	0.616	1	0.997	0.8478
170	T	Y	0.9974	0.961	1	0.996	0.9006		254	G	V	0.8623	0.777	1	0.999	0.8808		221	S	D	0.9055	0.586	0.989	0.946	0.6067
171	T	W	0.759	0.713	0.979	0.923	0.6427		254	G	W	0.8846	0.77	1	1	0.9168		221	S	H	0.7193	0.615	0.999	0.981	0.6375
172	R	A	0.8404	0.943	1	0.989	0.8622		254	G	Y	0.9259	0.765	1	0.994	0.9168		221	S	P	0.9762	0.626	0.986	0.944	0.5994
172	R	D	0.9889	0.971	1	0.995	0.9168		255	D	F	0.61	0.773	0.999	0.952	0.8247		222	T	W	0.7942	0.561	0.994	0.929	0.704
172	R	E	0.8903	0.923	1	0.985	0.9168		255	D	W	0.8439	0.713	0.999	0.991	0.795		223	R	A	0.9966	0.802	0.999	0.995	0.798
172	R	F	0.9476	0.975	1	0.998	0.8622		257	A	H	0.6247	0.786	0.998	0.966	0.8725		223	R	C	0.8158	0.826	1	0.999	0.7931
172	R	G	0.8206	0.957	0.999	0.994	0.9168		257	A	P	0.8016	0.819	0.989	0.953	0.7667		223	R	D	0.9993	0.828	1	0.998	0.806
172	R	I	0.8272	0.969	1	0.997	0.8622		257	A	W	0.8884	0.745	0.998	0.986	0.8956		223	R	E	0.9949	0.801	1	0.997	0.855
172	R	L	0.7165	0.957	1	0.995	0.8712		257	A	Y	0.6752	0.79	0.993	0.95	0.89		223	R	F	0.9957	0.828	1	0.998	0.7931
172	R	M	0.7975	0.963	1	0.998	0.8534		258	Y	D	0.7228	0.791	0.993	0.959	0.9006		223	R	G	0.9971	0.834	1	0.998	0.855
172	R	N	0.969	0.926	1	0.995	0.9168		258	Y	E	0.8954	0.819	0.994	0.961	0.9006		223	R	H	0.816	0.565	0.996	0.957	0.7406
172	R	P	0.9769	0.973	1	0.997	0.9168		258	Y	K	0.91	0.822	0.994	0.961	0.9006		223	R	I	0.99	0.841	1	0.998	0.798
172	R	S	0.929	0.947	0.999	0.992	0.8813		258	Y	M	0.7389	0.76	1	0.989	0.8672		223	R	K	0.8889	0.751	0.999	0.992	0.7815
172	R	T	0.8407	0.961	1	0.994	0.8534		258	Y	P	0.9054	0.801	0.997	0.984	0.9006		223	R	L	0.9701	0.835	1	0.998	0.7931
172	R	V	0.8116	0.975	1	0.996	0.8622		258	Y	R	0.7735	0.823	0.997	0.978	0.895		223	R	M	0.9944	0.835	1	0.999	0.8085
172	R	W	0.6732	0.869	1	1	0.9112		259	Y	D	0.8611	0.806	0.997	0.974	0.6407		223	R	N	0.9976	0.791	1	0.997	0.8085
172	R	Y	0.8809	0.978	1	0.998	0.8534		259	Y	E	0.9392	0.809	0.994	0.946	0.715		223	R	P	0.9986	0.834	1	0.999	0.855
173	V	C	0.7484	0.888	0.999	0.988	0.7739		259	Y	G	0.8376	0.81	0.994	0.946	0.6716		223	R	Q	0.8814	0.799	1	0.998	0.855
173	V	D	0.8731	0.915	0.979	0.969	0.8276		259	Y	K	0.9196	0.799	0.994	0.946	0.715		223	R	S	0.9973	0.828	1	0.998	0.8297
173	V	E	0.7594	0.916	0.972	0.956	0.8834		259	Y	M	0.7796	0.793	0.998	0.973	0.749		223	R	T	0.9977	0.824	1	0.997	0.7931
173	V	H	0.8867	0.92	0.999	0.988	0.8284		259	Y	N	0.7239	0.804	0.992	0.944	0.6471		223	R	V	0.9902	0.832	1	0.998	0.7931
173	V	K	0.8045	0.917	0.979	0.941	0.8956		259	Y	P	0.9802	0.791	0.998	0.975	0.6471		223	R	W	0.9336	0.781	1	1	0.7931
173	V	N	0.65	0.917	0.979	0.968	0.8372		259	Y	Q	0.8665	0.799	0.994	0.964	0.7264		223	R	Y	0.9812	0.831	1	0.998	0.8085
173	V	P	0.9365	0.919	0.989	0.983	0.89		259	Y	R	0.8255	0.799	0.994	0.964	0.6245		224	P	A	0.7199	0.775	0.995	0.988	0.7815
173	V	Q	0.7248	0.922	0.997	0.983	0.8725		259	Y	S	0.6913	0.807	0.992	0.944	0.6471		224	P	C	0.982	0.708	1	0.998	0.855
173	V	R	0.7726	0.915	0.994	0.977	0.8725		259	Y	T	0.8341	0.796	0.998	0.946	0.6716		224	P	D	0.9894	0.733	1	0.998	0.8085
173	V	W	0.9203	0.893	0.999	0.995	0.8491		260	D	C	0.723	0.71	0.997	0.931	0.89		224	P	E	0.9721	0.746	1	0.998	0.8085
173	V	Y	0.8179	0.895	0.996	0.983	0.7739		260	D	M	0.8438	0.711	0.997	0.931	0.89		224	P	F	0.9945	0.736	1	0.998	0.855
174	N	W	0.7245	0.794	0.99	0.967	0.8155		260	D	W	0.96	0.711	0.997	0.972	0.8956		224	P	G	0.9498	0.739	1	0.996	0.7815
176	E	C	0.8673	0.861	1	0.998	0.8733		263	G	D	0.5683	0.655	0.999	0.979	0.784		224	P	H	0.9502	0.631	0.995	0.965	0.8085
176	E	F	0.802	0.871	1	0.994	0.8073		263	G	F	0.8726	0.758	1	0.999	0.9006		224	P	I	0.9752	0.705	0.998	0.991	0.855
176	E	P	0.61	0.811	0.997	0.989	0.8073		263	G	H	0.6287	0.776	1	0.999	0.895		224	P	K	0.9735	0.742	1	0.998	0.7931
176	E	W	0.9281	0.849	1	0.999	0.79		263	G	I	0.7882	0.731	1	0.994	0.9006		224	P	L	0.8641	0.716	0.997	0.985	0.855
176	E	Y	0.7109	0.871	1	0.994	0.8073		263	G	K	0.5976	0.746	1	0.999	0.9006		224	P	M	0.9637	0.743	1	0.998	0.855
178	E	C	0.8984	0.809	0.999	0.981	0.8799		263	G	L	0.7841	0.751	1	0.997	0.9006		224	P	N	0.9802	0.744	1	0.998	0.798
178	E	F	0.9131	0.849	0.996	0.981	0.8855		263	G	M	0.7973	0.782	1	1	0.9006		224	P	Q	0.9155	0.757	1	0.998	0.7931
178	E	H	0.6703	0.793	0.996	0.981	0.6928		263	G	N	0.6151	0.766	1	0.991	0.8393		224	P	R	0.9339	0.758	1	0.998	0.7959
178	E	I	0.7368	0.861	0.988	0.964	0.8855		263	G	P	0.9536	0.76	1	0.999	0.9006		224	P	S	0.8816	0.748	1	0.998	0.7815
178	E	L	0.6188	0.851	0.976	0.927	0.8855		263	G	V	0.6496	0.746	1	0.994	0.9006		224	P	T	0.8648	0.749	0.999	0.996	0.7843
178	E	M	0.6733	0.826	0.999	0.981	0.8855		263	G	W	0.7095	0.736	1	1	0.9006		224	P	V	0.9402	0.543	0.983	0.922	0.855
178	E	P	0.7139	0.867	0.988	0.946	0.79		263	G	Y	0.7492	0.768	1	0.999	0.9006		224	P	W	0.9952	0.642	1	1	0.855
178	E	W	0.9674	0.813	0.999	0.991	0.8855		265	M	C	0.9227	0.505	0.992	0.929	0.7463		224	P	Y	0.9909	0.739	1	0.998	0.855
178	E	Y	0.8136	0.861	0.996	0.981	0.8799		265	M	H	0.9297	0.528	0.992	0.929	0.7045		225	D	A	0.9205	0.707	1	0.997	0.7725
179	H	P	0.7592	0.939	0.962	0.949	0.8956		265	M	W	0.8946	0.507	0.992	0.952	0.8076		225	D	C	0.9826	0.715	1	1	0.8478
180	F	C	0.5708	0.821	0.987	0.951	0.8725		270	D	C	0.8447	0.558	0.999	0.977	0.6526		225	D	E	0.784	0.716	1	0.993	0.7969
180	F	D	0.9981	0.856	0.964	0.938	0.895		270	D	F	0.9102	0.586	0.998	0.97	0.5962		225	D	F	0.9866	0.712	1	0.999	0.8478
180	F	H	0.9472	0.812	0.99	0.953	0.8725		270	D	H	0.6025	0.58	0.999	0.983	0.6343		225	D	G	0.925	0.727	1	0.998	0.7979
180	F	N	0.9839	0.847	0.964	0.938	0.8725		270	D	I	0.8121	0.588	0.994	0.956	0.5894		225	D	H	0.9641	0.699	1	0.999	0.8085
180	F	P	0.9993	0.844	0.964	0.938	0.9006		270	D	M	0.9013	0.562	0.999	0.977	0.5894		225	D	I	0.9741	0.684	1	0.999	0.8478
180	F	Q	0.9917	0.837	0.964	0.953	0.9006		270	D	W	0.9668	0.567	0.999	0.989	0.7469		225	D	K	0.9848	0.703	1	0.992	0.7979
180	F	W	0.8759	0.728	0.99	0.953	0.7739		270	D	Y	0.6069	0.591	0.999	0.983	0.8117		225	D	L	0.9634	0.695	1	0.998	0.8478
181	L	A	0.9157	0.934	0.979	0.936	0.8372		271	R	D	0.9401	0.781	0.994	0.92	0.828		225	D	M	0.9873	0.72	1	0.999	0.5657
181	L	C	0.8825	0.947	0.999	0.992	0.9006		271	R	I	0.6024	0.784	0.997	0.959	0.764		225	D	N	0.7344	0.729	1	0.997	0.7609
181	L	D	0.9993	0.977	0.997	0.983	0.9006		271	R	P	0.9738	0.793	1	0.988	0.72		225	D	P	0.9963	0.682	1	0.999	0.8478
181	L	E	0.9944	0.979	0.979	0.957	0.9006		271	R	V	0.6756	0.772	0.997	0.94	0.7841		225	D	Q	0.9776	0.718	1	0.998	0.7725
181	L	G	0.9908	0.978	0.979	0.977	0.9006		271	R	Y	0.7386	0.785	0.997	0.97	0.8577		225	D	R	0.984	0.504	0.99	0.953	0.7725
181	L	H	0.9705	0.967	0.996	0.987	0.895		274	L	A	0.9674	0.845	1	0.988	0.7979		225	D	S	0.8523	0.725	1	0.997	0.7979
181	L	K	0.9939	0.973	0.958	0.929	0.9006		274	L	C	0.9636	0.825	1	0.996	0.7531		225	D	T	0.9412	0.703	1	0.999	0.8
181	L	N	0.9908	0.976	0.994	0.977	0.9006		274	L	D	0.9994	0.835	1	0.996	0.8972		225	D	V	0.9351	0.694	1	0.999	0.8478
181	L	P	0.9953	0.974	0.999	0.991	0.9006		274	L	E	0.9962	0.837	1	0.996	0.8972		225	D	W	0.9977	0.677	1	1	0.8
181	L	Q	0.9642	0.98	0.994	0.967	0.9006		274	L	G	0.9948	0.83	1	0.996	0.8972		225	D	Y	0.9297	0.713	1	0.999	0.8478
181	L	S	0.9725	0.97	0.979	0.969	0.9006		274	L	H	0.9877	0.827	1	0.996	0.8972		226	V	C	0.7685	0.735	1	0.987	0.704
181	L	T	0.9222	0.953	0.979	0.977	0.9006		274	L	K	0.9925	0.846	1	0.996	0.8972		226	V	D	0.9615	0.725	0.998	0.981	0.8478
181	L	W	0.9455	0.934	0.999	0.998	0.7739		274	L	N	0.9975	0.841	1	0.996	0.8554		226	V	E	0.9232	0.734	0.995	0.961	0.8478
181	L	Y	0.9466	0.963	0.999	0.992	0.7739		274	L	P	0.9959	0.841	1	0.996	0.8972		226	V	F	0.7792	0.723	0.987	0.962	0.7998
182	I	C	0.8125	0.943	0.995	0.973	0.8284		274	L	Q	0.9835	0.848	1	0.996	0.8972		226	V	H	0.9788	0.732	1	0.987	0.7998
182	I	H	0.9504	0.937	0.986	0.96	0.9006		274	L	R	0.9791	0.848	1	0.996	0.8972		226	V	K	0.9673	0.735	0.995	0.961	0.8478
182	I	W	0.9787	0.928	0.995	0.995	0.9006		274	L	S	0.9948	0.851	1	0.995	0.8746		226	V	N	0.8185	0.729	0.998	0.974	0.8478
182	I	Y	0.9365	0.949	0.983	0.963	0.9006		274	L	T	0.9676	0.842	1	0.992	0.8075		226	V	P	0.9859	0.743	0.998	0.982	0.8478
183	V	W	0.9857	0.742	0.978	0.951	0.8263		274	L	W	0.9314	0.795	1	0.998	0.8972		226	V	Q	0.9164	0.753	0.998	0.987	0.8478
184	P	A	0.8567	0.899	0.988	0.96	0.8768		274	L	Y	0.9667	0.835	0.999	0.989	0.8972		226	V	R	0.9449	0.733	0.998	0.982	0.8478
184	P	C	0.9935	0.84	1	0.998	0.9168		275	Q	P	0.948	0.486	0.997	0.953	0.8717		226	V	W	0.9935	0.708	1	0.994	0.8478
184	P	D	0.9993	0.905	0.996	0.986	0.9168		275	Q	W	0.9945	0.499	0.999	0.989	0.8661		226	V	Y	0.9628	0.726	0.998	0.982	0.8478
184	P	E	0.9983	0.907	0.998	0.99	0.9112		276	K	D	0.9874	0.667	0.994	0.971	0.8116		227	K	Y	0.8386	0.491	0.982	0.909	0.6845
184	P	F	0.9993	0.907	1	0.995	0.9168		276	K	F	0.9953	0.741	1	0.993	0.8855		228	C	D	0.9971	0.758	1	0.995	0.855
184	P	H	0.9959	0.903	1	0.995	0.8813		276	K	G	0.9703	0.694	0.997	0.979	0.8204		228	C	E	0.9989	0.756	0.999	0.992	0.855
184	P	I	0.9979	0.915	1	0.993	0.9168		276	K	H	0.8578	0.679	1	0.993	0.7659		228	C	H	0.9951	0.758	1	0.996	0.855
184	P	K	0.9993	0.908	0.996	0.986	0.9168		276	K	I	0.9643	0.742	0.999	0.99	0.8855		228	C	I	0.8974	0.71	0.997	0.984	0.855
184	P	L	0.9804	0.918	0.997	0.989	0.9168		276	K	L	0.9234	0.696	0.997	0.979	0.8456		228	C	K	0.9994	0.755	0.999	0.992	0.855
184	P	M	0.9985	0.9	1	0.995	0.9168		276	K	M	0.9129	0.659	1	0.992	0.8799		228	C	L	0.9102	0.672	0.98	0.933	0.855
184	P	N	0.9968	0.915	0.999	0.986	0.9168		276	K	P	0.9948	0.687	0.999	0.99	0.803		228	C	M	0.9472	0.737	1	0.996	0.855
184	P	Q	0.9947	0.911	1	0.995	0.8534		276	K	Q	0.7268	0.643	0.996	0.978	0.7667		228	C	N	0.9795	0.767	1	0.996	0.855
184	P	R	0.9965	0.914	0.999	0.992	0.8856		276	K	S	0.98	0.66	0.99	0.965	0.8196		228	C	P	0.9987	0.76	1	0.996	0.855
184	P	S	0.9359	0.914	0.994	0.973	0.9112		276	K	V	0.9519	0.695	0.997	0.979	0.803		228	C	Q	0.9966	0.762	1	0.996	0.855
184	P	T	0.9668	0.905	0.997	0.986	0.9168		276	K	W	0.9926	0.711	1	0.999	0.8855		228	C	R	0.9941	0.765	0.999	0.996	0.855
184	P	V	0.991	0.919	0.998	0.99	0.9168		276	K	Y	0.9754	0.745	1	0.993	0.8855		228	C	S	0.6658	0.706	0.996	0.977	0.7971
184	P	W	0.9993	0.823	1	0.998	0.9168		278	L	A	0.9318	0.854	1	0.994	0.8601		228	C	T	0.759	0.69	0.999	0.988	0.855
184	P	Y	0.9993	0.903	1	0.995	0.9168		278	L	C	0.9382	0.767	1	0.999	0.8274		228	C	V	0.6887	0.683	0.99	0.974	0.76
186	G	A	0.9325	0.859	1	1	0.8534		278	L	D	0.9995	0.867	1	0.999	0.9006		228	C	W	0.9942	0.771	1	0.996	0.7992
186	G	C	0.9818	0.814	1	1	0.8813		278	L	E	0.9968	0.862	1	0.998	0.9006		228	C	Y	0.9708	0.772	0.996	0.985	0.8297
186	G	D	0.9969	0.811	1	1	0.8813		278	L	F	0.7215	0.569	0.997	0.951	0.732		229	V	C	0.753	0.539	0.995	0.953	0.7796
186	G	E	0.997	0.805	1	1	0.9168		278	L	G	0.9917	0.868	1	0.998	0.9006		229	V	H	0.9885	0.536	0.995	0.953	0.8414
186	G	F	0.997	0.838	1	1	0.9168		278	L	H	0.9891	0.852	1	1	0.9006		229	V	W	0.9953	0.522	0.995	0.978	0.8414
186	G	H	0.9982	0.829	1	1	0.9168		278	L	K	0.9952	0.867	1	0.998	0.9006		230	I	C	0.8874	0.736	0.999	0.981	0.6026
186	G	I	0.995	0.838	1	1	0.9168		278	L	N	0.9967	0.867	1	0.998	0.9006		230	I	H	0.9905	0.736	0.999	0.981	0.7917
186	G	K	0.9993	0.81	1	1	0.9168		278	L	P	0.9913	0.865	1	0.999	0.9006		230	I	K	0.9891	0.736	0.972	0.925	0.7917
186	G	L	0.9921	0.837	1	1	0.9168		278	L	Q	0.9826	0.866	1	0.999	0.9006		230	I	N	0.9679	0.736	0.989	0.964	0.7917
186	G	M	0.9974	0.821	1	1	0.8813		278	L	R	0.985	0.866	1	0.999	0.895		230	I	P	0.9964	0.736	0.996	0.975	0.7715
186	G	N	0.9954	0.853	1	1	0.8853		278	L	S	0.9841	0.801	0.999	0.987	0.9006		230	I	Q	0.986	0.736	0.979	0.951	0.7917
186	G	P	0.9988	0.836	1	1	0.9168		278	L	T	0.916	0.861	1	0.997	0.895		230	I	R	0.9851	0.736	0.986	0.962	0.7917
186	G	Q	0.997	0.839	1	1	0.8622		278	L	W	0.9579	0.764	1	1	0.895		230	I	S	0.9297	0.736	0.964	0.915	0.744
186	G	R	0.9968	0.837	1	1	0.9112		278	L	Y	0.9869	0.862	1	0.998	0.895		230	I	W	0.9894	0.736	0.999	0.991	0.7917
186	G	S	0.9039	0.853	1	1	0.8534		279	G	A	0.8918	0.697	1	0.999	0.8768		230	I	Y	0.958	0.736	0.996	0.975	0.7801
186	G	T	0.9858	0.801	1	1	0.9168		279	G	C	0.9574	0.69	1	1	0.8706		231	H	A	0.8857	0.655	0.991	0.972	0.8478
186	G	V	0.9914	0.833	1	1	0.9168		279	G	D	0.9857	0.661	1	1	0.8613		231	H	E	0.9059	0.592	0.983	0.929	0.8361
186	G	W	0.9967	0.806	1	1	0.8856		279	G	E	0.9888	0.669	1	1	0.8856		231	H	F	0.7818	0.683	0.995	0.978	0.8478
186	G	Y	0.9968	0.837	1	1	0.9168		279	G	F	0.9896	0.703	1	1	0.9168		231	H	G	0.8925	0.7	0.998	0.983	0.8478
187	L	A	0.9417	0.919	0.996	0.988	0.8369		279	G	H	0.9917	0.667	1	1	0.8706		231	H	I	0.916	0.746	0.999	0.992	0.8478
187	L	C	0.9391	0.908	1	0.998	0.8535		279	G	I	0.98	0.713	1	1	0.8506		231	H	K	0.9047	0.673	0.99	0.955	0.8361
187	L	D	0.9993	0.951	1	0.998	0.895		279	G	K	0.991	0.681	1	1	0.8856		231	H	L	0.62	0.687	0.997	0.982	0.8478
187	L	E	0.9886	0.947	1	0.998	0.9006		279	G	L	0.9651	0.717	1	1	0.9168		231	H	M	0.9144	0.737	1	0.994	0.8478
187	L	F	0.7682	0.917	0.999	0.996	0.7832		279	G	M	0.9894	0.693	1	1	0.9168		231	H	P	0.9499	0.743	0.999	0.992	0.8478
187	L	G	0.9892	0.943	1	0.998	0.9006		279	G	N	0.9886	0.692	1	1	0.8427		231	H	Q	0.67	0.636	0.997	0.988	0.8346
187	L	H	0.972	0.949	1	0.999	0.8425		279	G	P	0.99	0.701	1	1	0.8427		231	H	S	0.7145	0.67	0.998	0.983	0.8478
187	L	K	0.9865	0.943	1	0.998	0.8276		279	G	Q	0.9868	0.697	1	1	0.8613		231	H	T	0.8912	0.711	0.999	0.988	0.8478
187	L	N	0.9833	0.953	1	0.998	0.9006		279	G	R	0.9842	0.701	1	1	0.8941		231	H	V	0.8828	0.733	0.999	0.992	0.8478
187	L	P	0.9984	0.952	1	0.998	0.9006		279	G	S	0.812	0.69	0.999	0.995	0.8427		231	H	W	0.8208	0.744	1	0.994	0.8478
187	L	Q	0.9298	0.944	1	0.998	0.8425		279	G	T	0.9658	0.643	1	0.999	0.8427		232	I	W	0.9585	0.518	0.98	0.922	0.7299
187	L	R	0.9733	0.949	1	0.998	0.8276		279	G	V	0.9669	0.715	1	1	0.8948		233	H	M	0.772	0.736	0.989	0.959	0.8478
187	L	S	0.9745	0.92	1	0.998	0.8276		279	G	W	0.9804	0.669	1	1	0.9168		233	H	W	0.564	0.736	0.999	0.972	0.8478
187	L	T	0.9251	0.883	0.999	0.996	0.8188		279	G	Y	0.9876	0.708	1	1	0.9168		234	T	D	0.8072	0.624	0.998	0.983	0.8478
187	L	W	0.9713	0.906	1	1	0.7739		280	P	C	0.9347	0.76	0.995	0.945	0.8402		234	T	E	0.8825	0.64	0.998	0.983	0.8478
187	L	Y	0.9696	0.918	1	0.998	0.7739		280	P	F	0.964	0.812	1	0.993	0.8855		234	T	F	0.8948	0.676	0.999	0.994	0.8478
189	Y	P	0.8592	0.841	0.964	0.909	0.895		280	P	G	0.8922	0.766	0.997	0.96	0.8084		234	T	I	0.8856	0.61	0.997	0.988	0.5732
189	Y	Q	0.9505	0.847	0.964	0.909	0.9006		280	P	H	0.8101	0.79	1	0.992	0.8084		234	T	K	0.8074	0.626	0.998	0.976	0.8478
189	Y	R	0.9661	0.848	0.964	0.909	0.8725		280	P	I	0.7985	0.807	0.995	0.962	0.8402		234	T	L	0.6163	0.606	0.991	0.962	0.8478
189	Y	W	0.7716	0.729	0.964	0.931	0.7739		280	P	M	0.824	0.791	1	0.993	0.8775		234	T	Q	0.6904	0.601	0.999	0.992	0.7979
190	S	M	0.5889	0.835	0.971	0.933	0.8557		280	P	N	0.9219	0.801	0.999	0.986	0.8084		234	T	R	0.7503	0.617	0.998	0.989	0.8478
190	S	Q	0.8837	0.804	0.964	0.911	0.8043		280	P	Q	0.7649	0.745	0.999	0.986	0.7893		234	T	V	0.7495	0.613	0.983	0.962	0.8478
190	S	W	0.8306	0.797	0.99	0.953	0.8956		280	P	R	0.784	0.801	0.998	0.985	0.8253		234	T	W	0.9652	0.688	1	0.997	0.8478
191	E	A	0.9766	0.861	0.988	0.96	0.8617		280	P	W	0.982	0.776	1	0.999	0.8855		234	T	Y	0.8525	0.689	0.999	0.994	0.7868
191	E	C	0.9989	0.865	1	0.998	0.8808		280	P	Y	0.9629	0.812	1	0.993	0.7846		236	A	D	0.649	0.714	0.994	0.945	0.704
191	E	D	0.9705	0.852	0.98	0.966	0.8768		282	C	M	0.833	0.487	0.996	0.952	0.6297		236	A	F	0.6682	0.746	0.997	0.989	0.7719
191	E	F	0.9993	0.882	0.999	0.993	0.8856		282	C	W	0.8097	0.487	0.999	0.962	0.7264		236	A	H	0.7063	0.763	1	0.993	0.7719
191	E	G	0.9831	0.868	0.994	0.981	0.8888		283	K	A	0.9003	0.843	0.998	0.978	0.9006		236	A	K	0.7486	0.648	0.994	0.971	0.8478
191	E	H	0.9983	0.865	1	0.995	0.8768		283	K	C	0.922	0.851	1	0.996	0.9006		236	A	R	0.694	0.661	0.997	0.986	0.8225
191	E	I	0.998	0.883	0.999	0.981	0.8808		283	K	D	0.9316	0.792	0.995	0.933	0.895		236	A	W	0.9109	0.75	1	0.999	0.7719
191	E	K	0.9899	0.838	0.994	0.96	0.8768		283	K	E	0.7285	0.809	0.999	0.983	0.9006		236	A	Y	0.7444	0.763	0.999	0.993	0.7719
191	E	L	0.9979	0.869	0.991	0.974	0.8856		283	K	F	0.9912	0.84	1	0.996	0.9006		237	T	D	0.9517	0.736	0.989	0.921	0.6771
191	E	M	0.9973	0.874	0.999	0.993	0.8856		283	K	G	0.8515	0.842	0.999	0.988	0.9006		237	T	F	0.8345	0.736	0.979	0.927	0.6771
191	E	N	0.9949	0.871	0.996	0.982	0.8529		283	K	H	0.6649	0.826	0.989	0.933	0.8034		237	T	H	0.8974	0.736	0.999	0.972	0.6457
191	E	P	0.9993	0.883	0.998	0.99	0.9168		283	K	I	0.9667	0.782	0.995	0.974	0.9006		237	T	N	0.5957	0.736	0.989	0.921	0.6484
191	E	Q	0.9596	0.856	0.997	0.99	0.8768		283	K	L	0.9056	0.845	0.997	0.97	0.9006		237	T	P	0.6325	0.736	0.986	0.917	0.5507
191	E	R	0.992	0.875	0.996	0.986	0.8768		283	K	M	0.8515	0.822	0.998	0.968	0.8156		237	T	W	0.9777	0.736	0.999	0.972	0.6157
191	E	S	0.9825	0.859	0.991	0.962	0.8529		283	K	P	0.9052	0.804	1	0.995	0.9006		237	T	Y	0.9152	0.736	0.996	0.963	0.5967
191	E	V	0.9911	0.867	0.988	0.973	0.8808		283	K	T	0.7253	0.783	0.996	0.963	0.9006		238	A	D	0.882	0.623	0.999	0.988	0.8157
191	E	W	0.9993	0.848	1	0.998	0.9168		283	K	V	0.9314	0.851	0.999	0.989	0.9006		238	A	E	0.7239	0.575	0.998	0.988	0.8157
191	E	Y	0.9993	0.883	1	0.995	0.8617		283	K	W	0.9743	0.812	1	0.999	0.9006		238	A	F	0.7809	0.706	1	0.996	0.7612
192	V	C	0.9368	0.917	0.995	0.966	0.8482		283	K	Y	0.9608	0.849	1	0.996	0.9006		238	A	H	0.8435	0.699	1	0.996	0.8157
192	V	D	0.9917	0.91	0.983	0.955	0.8956		284	I	D	0.9751	0.624	0.996	0.921	0.8117		238	A	K	0.8207	0.575	0.999	0.988	0.6809
192	V	H	0.9966	0.905	0.995	0.966	0.8956		284	I	E	0.964	0.607	0.987	0.921	0.8117		238	A	N	0.6936	0.677	0.999	0.992	0.7198
192	V	N	0.9463	0.912	0.983	0.955	0.8956		284	I	H	0.9138	0.621	0.999	0.972	0.6104		238	A	Q	0.6507	0.62	1	0.995	0.6793
192	V	P	0.9961	0.929	0.983	0.955	0.8956		284	I	K	0.9343	0.607	0.987	0.921	0.8117		238	A	R	0.7249	0.607	0.999	0.992	0.6809
192	V	Q	0.9822	0.929	0.983	0.955	0.8956		284	I	P	0.9624	0.66	0.996	0.963	0.8117		238	A	W	0.9546	0.691	1	0.999	0.8157
192	V	R	0.9927	0.914	0.983	0.955	0.8956		284	I	Q	0.9215	0.654	0.996	0.963	0.6857		238	A	Y	0.8536	0.707	1	0.996	0.8157
192	V	W	0.9985	0.891	0.995	0.984	0.8956		284	I	R	0.9037	0.664	0.996	0.963	0.5659		239	A	C	0.8399	0.723	1	0.998	0.7868
193	T	C	0.6764	0.913	0.997	0.982	0.7739		284	I	W	0.9474	0.603	0.999	0.987	0.609		239	A	D	0.9923	0.727	1	0.998	0.8478
193	T	D	0.9598	0.924	0.971	0.947	0.8188		284	I	Y	0.7783	0.61	0.996	0.963	0.609		239	A	E	0.9732	0.645	1	0.998	0.8478
193	T	E	0.9699	0.909	0.971	0.947	0.8284		285	L	A	0.8616	0.861	1	0.995	0.8297		239	A	F	0.9636	0.756	1	0.997	0.8478
193	T	H	0.8876	0.925	0.997	0.982	0.8725		285	L	C	0.9067	0.817	1	0.998	0.8209		239	A	H	0.9843	0.757	1	0.999	0.8478
193	T	N	0.6123	0.893	0.962	0.925	0.8284		285	L	D	0.9996	0.9	1	0.998	0.8956		239	A	I	0.9273	0.541	0.983	0.922	0.7725
193	T	P	0.7337	0.934	0.987	0.974	0.9006		285	L	E	0.9969	0.901	1	0.997	0.8956		239	A	K	0.9908	0.649	1	0.998	0.8478
193	T	Q	0.8848	0.931	0.971	0.951	0.7832		285	L	F	0.6244	0.833	1	0.997	0.8209		239	A	L	0.8579	0.623	0.993	0.977	0.8063
193	T	W	0.9917	0.902	0.997	0.982	0.9006		285	L	G	0.988	0.901	1	0.998	0.89		239	A	M	0.8617	0.746	1	0.997	0.7725
193	T	Y	0.9549	0.94	0.971	0.973	0.9006		285	L	H	0.9889	0.884	1	0.998	0.8956		239	A	N	0.9736	0.754	1	0.998	0.8478
194	A	C	0.919	0.877	1	0.997	0.9006		285	L	K	0.9954	0.901	1	0.996	0.8956		239	A	P	0.9855	0.731	1	0.998	0.7884
194	A	D	0.9982	0.929	0.998	0.991	0.8588		285	L	N	0.997	0.901	1	0.998	0.89		239	A	Q	0.9406	0.747	1	0.998	0.6645
194	A	E	0.9978	0.899	0.997	0.991	0.8772		285	L	P	0.9958	0.901	1	0.998	0.8956		239	A	R	0.9726	0.739	1	0.998	0.8478
194	A	F	0.9961	0.947	1	0.997	0.9006		285	L	Q	0.9794	0.865	0.999	0.985	0.8956		239	A	V	0.6945	0.582	0.991	0.976	0.8085
194	A	H	0.9985	0.94	1	0.997	0.9006		285	L	R	0.9893	0.898	1	0.997	0.8956		239	A	W	0.9955	0.712	1	1	0.8478
194	A	I	0.9911	0.911	0.999	0.993	0.8778		285	L	S	0.9816	0.891	1	0.998	0.8876		239	A	Y	0.9839	0.745	1	0.998	0.8478
194	A	K	0.9993	0.898	0.998	0.988	0.8778		285	L	T	0.9301	0.848	1	0.996	0.8209		240	V	A	0.874	0.585	0.989	0.926	0.8
194	A	L	0.9709	0.906	0.999	0.987	0.8778		285	L	W	0.9655	0.756	1	1	0.8956		240	V	C	0.9736	0.684	1	0.997	0.7768
194	A	M	0.9832	0.913	1	0.997	0.8778		285	L	Y	0.9774	0.862	1	0.998	0.7991		240	V	D	0.9986	0.696	0.995	0.96	0.8478
194	A	N	0.9913	0.939	0.998	0.988	0.9006		286	V	C	0.8836	0.641	0.999	0.952	0.8387		240	V	F	0.9353	0.695	0.999	0.99	0.7876
194	A	P	0.9809	0.908	0.998	0.993	0.8591		286	V	D	0.992	0.695	0.995	0.936	0.8387		240	V	G	0.9595	0.684	0.999	0.985	0.8478
194	A	Q	0.9949	0.916	0.999	0.995	0.895		286	V	E	0.9831	0.694	0.993	0.934	0.7546		240	V	H	0.9981	0.741	1	0.993	0.8225
194	A	R	0.9981	0.911	0.999	0.991	0.8778		286	V	H	0.9802	0.658	0.999	0.952	0.8387		240	V	K	0.9949	0.661	0.966	0.912	0.8478
194	A	T	0.8237	0.877	0.994	0.973	0.8607		286	V	K	0.9843	0.706	0.995	0.936	0.8387		240	V	M	0.8729	0.637	0.999	0.993	0.7609
194	A	V	0.9356	0.88	0.998	0.986	0.8591		286	V	N	0.9608	0.691	0.995	0.936	0.8387		240	V	N	0.9914	0.752	0.998	0.986	0.8478
194	A	W	0.9993	0.824	1	0.999	0.895		286	V	P	0.9833	0.683	0.995	0.936	0.8387		240	V	Q	0.9905	0.766	0.995	0.98	0.8478
194	A	Y	0.9984	0.949	1	0.997	0.895		286	V	Q	0.9625	0.677	0.995	0.936	0.8387		240	V	S	0.9592	0.694	0.998	0.979	0.8478
195	S	D	0.9925	0.917	1	0.995	0.845		286	V	R	0.9723	0.691	0.995	0.936	0.8387		240	V	T	0.8832	0.635	0.997	0.976	0.8478
195	S	E	0.9925	0.909	0.999	0.993	0.845		286	V	W	0.9709	0.629	0.999	0.952	0.8387		240	V	W	0.9992	0.711	1	0.997	0.7876
195	S	F	0.9549	0.953	1	0.997	0.9006		287	L	A	0.9617	0.813	1	0.999	0.9168		240	V	Y	0.9949	0.698	0.999	0.99	0.7725
195	S	H	0.9801	0.952	1	0.998	0.8337		287	L	C	0.935	0.705	1	1	0.8296		241	S	C	0.6169	0.763	1	0.996	0.8085
195	S	I	0.9726	0.954	0.999	0.995	0.9006		287	L	D	0.9994	0.81	1	0.999	0.9168		241	S	D	0.9972	0.716	1	0.992	0.798
195	S	K	0.9986	0.916	0.999	0.993	0.8535		287	L	E	0.9946	0.826	1	0.999	0.9168		241	S	E	0.9969	0.719	0.999	0.988	0.855
195	S	L	0.7558	0.937	0.999	0.99	0.9006		287	L	F	0.6813	0.746	1	0.991	0.9168		241	S	F	0.9899	0.818	0.999	0.996	0.855
195	S	M	0.8985	0.955	1	0.998	0.9006		287	L	G	0.9922	0.817	1	0.999	0.9168		241	S	H	0.9922	0.764	1	0.996	0.855
195	S	N	0.9281	0.92	0.999	0.993	0.8337		287	L	H	0.9847	0.751	1	1	0.8374		241	S	I	0.9874	0.813	0.999	0.992	0.855
195	S	P	0.9849	0.956	1	0.997	0.9006		287	L	K	0.9882	0.82	1	0.999	0.9168		241	S	K	0.9994	0.72	0.999	0.988	0.855
195	S	Q	0.9822	0.919	1	0.997	0.8337		287	L	N	0.9952	0.813	1	0.999	0.9168		241	S	L	0.9396	0.752	0.997	0.984	0.855
195	S	R	0.9956	0.962	1	0.997	0.8544		287	L	P	0.9905	0.81	1	0.999	0.9168		241	S	M	0.9685	0.766	1	0.996	0.855
195	S	V	0.9256	0.937	0.999	0.99	0.9006		287	L	Q	0.9666	0.825	1	0.999	0.9112		241	S	N	0.9809	0.691	0.999	0.988	0.8135
195	S	W	0.9801	0.848	1	1	0.9006		287	L	R	0.9756	0.821	1	0.999	0.9168		241	S	Q	0.9912	0.717	1	0.995	0.855
195	S	Y	0.9533	0.949	1	0.997	0.9006		287	L	S	0.9896	0.824	1	0.999	0.9013		241	S	R	0.9981	0.768	1	0.995	0.855
196	S	H	0.9474	0.877	0.964	0.953	0.8116		287	L	T	0.9679	0.823	1	0.999	0.9112		241	S	V	0.9678	0.752	0.997	0.984	0.798
196	S	P	0.9944	0.899	0.964	0.91	0.8956		287	L	W	0.9534	0.746	1	1	0.8267		241	S	W	0.9957	0.779	1	0.999	0.855
196	S	W	0.9694	0.809	0.99	0.978	0.8956		287	L	Y	0.9739	0.812	1	0.999	0.9168		241	S	Y	0.9879	0.818	1	0.996	0.855
197	L	A	0.9243	0.935	0.991	0.962	0.8948		288	R	D	0.9911	0.825	0.991	0.954	0.8595		242	S	D	0.981	0.598	1	0.988	0.6662
197	L	C	0.941	0.924	1	0.995	0.9112		288	R	F	0.9857	0.797	0.999	0.981	0.9006		242	S	E	0.9786	0.597	0.999	0.988	0.7171
197	L	D	0.9993	0.953	0.999	0.981	0.9168		288	R	G	0.89	0.796	0.988	0.948	0.8297		242	S	F	0.8913	0.611	0.999	0.996	0.713
197	L	E	0.9978	0.953	0.996	0.981	0.9168		288	R	I	0.9611	0.796	0.988	0.964	0.9006		242	S	H	0.9424	0.554	1	0.996	0.6801
197	L	F	0.8828	0.915	0.997	0.992	0.8632		288	R	M	0.9494	0.734	1	0.987	0.7991		242	S	I	0.7137	0.618	0.999	0.989	0.6744
197	L	G	0.9942	0.957	0.991	0.974	0.9168		288	R	N	0.9704	0.787	0.991	0.966	0.895		242	S	K	0.9935	0.599	0.999	0.984	0.7171
197	L	H	0.9954	0.947	0.999	0.993	0.9168		288	R	P	0.9767	0.822	0.996	0.981	0.819		242	S	M	0.6008	0.554	1	0.996	0.6744
197	L	K	0.9983	0.96	0.996	0.974	0.9168		288	R	V	0.958	0.793	0.991	0.966	0.819		242	S	N	0.7592	0.563	1	0.988	0.6904
197	L	N	0.996	0.952	0.998	0.981	0.9168		288	R	W	0.7391	0.76	1	0.998	0.9006		242	S	P	0.9813	0.572	0.999	0.992	0.7054
197	L	P	0.9974	0.955	0.999	0.99	0.9168		288	R	Y	0.9429	0.833	0.999	0.981	0.8209		242	S	Q	0.9411	0.565	1	0.995	0.6902
197	L	Q	0.99	0.962	0.999	0.99	0.9168		289	N	A	0.9686	0.844	0.999	0.993	0.9006		242	S	R	0.9842	0.588	0.999	0.992	0.713
197	L	R	0.9956	0.956	0.999	0.986	0.9168		289	N	C	0.848	0.836	1	1	0.9006		242	S	W	0.9658	0.592	1	0.998	0.7171
197	L	T	0.9216	0.95	0.991	0.974	0.9112		289	N	D	0.8835	0.773	0.997	0.978	0.9006		242	S	Y	0.8974	0.622	0.999	0.996	0.6907
197	L	W	0.9927	0.869	1	0.999	0.8534		289	N	E	0.9842	0.855	1	0.998	0.9006		243	M	C	0.9208	0.546	1	0.985	0.7494
197	L	Y	0.9941	0.951	1	0.995	0.9112		289	N	F	0.9878	0.874	1	0.998	0.9006		243	M	D	0.9982	0.518	0.998	0.97	0.8377
198	V	C	0.8697	0.939	0.997	0.982	0.7739		289	N	G	0.8322	0.85	1	0.996	0.8233		243	M	E	0.9812	0.547	0.995	0.956	0.8377
198	V	D	0.9781	0.953	0.987	0.974	0.9006		289	N	H	0.706	0.859	0.999	0.99	0.8087		243	M	G	0.9569	0.527	0.994	0.951	0.8377
198	V	E	0.9333	0.96	0.971	0.964	0.9006		289	N	I	0.984	0.871	1	0.997	0.9006		243	M	H	0.983	0.536	1	0.985	0.7494
198	V	H	0.9757	0.943	0.984	0.931	0.895		289	N	K	0.9692	0.85	1	0.998	0.8757		243	M	N	0.9744	0.512	0.995	0.956	0.8124
198	V	K	0.9703	0.96	0.971	0.951	0.9006		289	N	L	0.9465	0.804	0.996	0.964	0.9006		243	M	P	0.9987	0.525	0.998	0.98	0.8377
198	V	N	0.8007	0.951	0.971	0.973	0.6939		289	N	M	0.9717	0.869	1	0.998	0.9006		243	M	Q	0.7788	0.558	0.995	0.956	0.7746
198	V	P	0.9901	0.961	0.99	0.975	0.8725		289	N	P	0.9846	0.878	1	0.999	0.9006		243	M	W	0.9842	0.531	1	0.985	0.8377
198	V	Q	0.8965	0.962	0.971	0.973	0.8725		289	N	Q	0.9555	0.863	1	0.999	0.8035		243	M	Y	0.9775	0.546	0.989	0.92	0.8261
198	V	R	0.9479	0.953	0.971	0.963	0.895		289	N	R	0.9528	0.857	1	0.999	0.8595		244	K	C	0.8766	0.587	0.969	0.936	0.7287
198	V	W	0.9925	0.934	0.992	0.973	0.9006		289	N	T	0.9118	0.782	0.995	0.978	0.9006		244	K	H	0.5818	0.577	0.99	0.956	0.7609
199	K	C	0.9578	0.937	0.997	0.982	0.8941		289	N	V	0.9788	0.856	0.999	0.998	0.9006		244	K	M	0.6965	0.595	0.969	0.936	0.8085
199	K	D	0.9956	0.923	0.99	0.963	0.9168		289	N	W	0.993	0.794	1	1	0.9006		244	K	W	0.9651	0.576	0.99	0.956	0.8085
199	K	F	0.9965	0.939	0.969	0.931	0.872		289	N	Y	0.8451	0.878	1	0.999	0.895		245	C	M	0.6521	0.561	0.99	0.921	0.7783
199	K	G	0.9822	0.939	0.971	0.947	0.8729		290	H	A	0.8658	0.831	0.998	0.978	0.9006		245	C	P	0.9564	0.537	0.962	0.927	0.7488
199	K	H	0.8818	0.919	0.997	0.982	0.8768		290	H	D	0.7693	0.817	0.999	0.992	0.9006		246	G	A	0.8493	0.609	0.999	0.993	0.7978
199	K	M	0.8761	0.919	0.979	0.928	0.8622		290	H	E	0.7795	0.815	0.998	0.97	0.9006		246	G	D	0.9717	0.578	0.99	0.917	0.8045
199	K	N	0.9804	0.908	0.987	0.962	0.9168		290	H	G	0.8363	0.827	0.999	0.988	0.9006		246	G	E	0.9795	0.714	1	0.996	0.8094
199	K	P	0.9974	0.919	0.99	0.975	0.9112		290	H	I	0.9225	0.81	0.998	0.989	0.9006		246	G	F	0.994	0.711	1	0.999	0.855
199	K	W	0.9945	0.926	0.997	0.993	0.8622		290	H	K	0.6073	0.804	0.998	0.978	0.9006		246	G	H	0.9842	0.719	1	0.999	0.7819
199	K	Y	0.9856	0.937	0.971	0.973	0.872		290	H	M	0.9063	0.812	1	0.996	0.9006		246	G	I	0.9937	0.725	1	0.998	0.855
201	N	F	0.8086	0.904	0.992	0.973	0.8956		290	H	P	0.9691	0.84	1	0.996	0.9006		246	G	K	0.9822	0.725	1	0.998	0.855
201	N	I	0.6355	0.915	0.962	0.949	0.8956		290	H	T	0.8633	0.845	0.998	0.989	0.9006		246	G	L	0.991	0.725	1	0.997	0.855
201	N	M	0.6252	0.901	0.997	0.982	0.8956		290	H	V	0.8709	0.814	0.999	0.989	0.9006		246	G	M	0.994	0.706	1	0.999	0.8094
201	N	P	0.8999	0.91	0.971	0.951	0.8778		290	H	W	0.704	0.808	1	0.996	0.9006		246	G	N	0.9639	0.672	1	0.997	0.8085
201	N	W	0.9369	0.869	0.997	0.997	0.8956		291	G	A	0.9006	0.716	1	1	0.9112		246	G	P	0.9947	0.724	1	0.999	0.7703
204	G	D	0.7941	0.943	0.996	0.989	0.872		291	G	C	0.9697	0.67	1	1	0.9168		246	G	Q	0.9707	0.728	1	0.999	0.8094
204	G	E	0.7264	0.962	0.986	0.983	0.9168		291	G	D	0.9936	0.718	1	1	0.9168		246	G	R	0.9518	0.712	1	0.999	0.7819
204	G	H	0.846	0.958	0.999	0.992	0.9168		291	G	E	0.9957	0.755	1	1	0.9168		246	G	S	0.7141	0.649	1	0.997	0.8181
204	G	K	0.8937	0.965	0.989	0.983	0.9168		291	G	F	0.9979	0.745	1	1	0.9168		246	G	T	0.9649	0.722	1	0.998	0.7819
204	G	L	0.8109	0.949	0.958	0.929	0.8622		291	G	H	0.9959	0.692	1	0.997	0.9168		246	G	V	0.9841	0.725	1	0.997	0.855
204	G	M	0.8102	0.957	0.994	0.983	0.8991		291	G	I	0.9968	0.748	1	1	0.9168		246	G	W	0.9892	0.625	1	1	0.855
204	G	N	0.6269	0.911	0.996	0.989	0.8813		291	G	K	0.9968	0.758	1	1	0.9168		246	G	Y	0.9902	0.718	1	0.999	0.855
204	G	Q	0.7526	0.965	0.999	0.992	0.9168		291	G	L	0.996	0.76	1	1	0.9168		247	I	C	0.9528	0.736	0.999	0.972	0.8009
204	G	R	0.8056	0.957	0.996	0.987	0.9168		291	G	M	0.9972	0.669	1	1	0.9168		247	I	D	0.9963	0.736	0.989	0.921	0.7654
204	G	W	0.8578	0.955	0.999	0.997	0.9112		291	G	N	0.9945	0.736	1	1	0.9168		247	I	E	0.9942	0.736	0.989	0.921	0.8009
204	G	Y	0.8532	0.956	0.994	0.983	0.9168		291	G	P	0.9994	0.759	1	1	0.9168		247	I	H	0.9835	0.736	0.999	0.972	0.8009
205	D	W	0.815	0.713	0.978	0.967	0.8265		291	G	Q	0.993	0.753	1	1	0.9168		247	I	N	0.9616	0.736	0.986	0.924	0.7654
207	V	C	0.6769	0.842	1	0.992	0.8672		291	G	R	0.9886	0.759	1	1	0.9168		247	I	P	0.9684	0.736	0.996	0.963	0.7172
207	V	D	0.6662	0.879	0.999	0.992	0.8672		291	G	S	0.8518	0.737	1	1	0.9168		247	I	Q	0.9862	0.736	0.996	0.963	0.8009
207	V	H	0.6793	0.887	1	0.992	0.8588		291	G	T	0.9824	0.757	1	1	0.9168		247	I	R	0.9786	0.736	0.989	0.946	0.8009
207	V	P	0.8748	0.9	0.999	0.992	0.8672		291	G	V	0.9916	0.761	1	1	0.9168		247	I	W	0.968	0.736	0.999	0.972	0.8009
207	V	W	0.8369	0.845	1	0.999	0.9006		291	G	W	0.9961	0.662	1	1	0.9168		248	L	A	0.9122	0.705	0.993	0.968	0.7038
207	V	Y	0.6495	0.863	0.999	0.988	0.8672		291	G	Y	0.9969	0.75	1	1	0.9168		248	L	C	0.9186	0.751	1	0.998	0.855
208	D	C	0.956	0.791	0.99	0.953	0.89		293	V	C	0.8525	0.837	1	0.994	0.8956		248	L	D	0.9972	0.784	0.999	0.997	0.8085
208	D	H	0.9311	0.802	0.962	0.93	0.7854		293	V	D	0.9824	0.856	0.999	0.994	0.8956		248	L	E	0.9717	0.762	0.999	0.996	0.8085
208	D	M	0.983	0.801	0.99	0.953	0.8725		293	V	E	0.9484	0.869	1	0.992	0.8956		248	L	G	0.9832	0.711	0.999	0.995	0.855
208	D	W	0.9968	0.789	0.99	0.953	0.89		293	V	G	0.7391	0.849	0.998	0.983	0.8956		248	L	H	0.8991	0.769	1	0.998	0.7992
210	G	A	0.9317	0.893	1	0.999	0.8721		293	V	H	0.9761	0.844	1	0.994	0.8956		248	L	K	0.9077	0.722	0.999	0.995	0.7717
210	G	C	0.9868	0.817	1	1	0.9112		293	V	N	0.9484	0.855	1	0.994	0.8956		248	L	N	0.9754	0.784	0.999	0.996	0.855
210	G	D	0.9979	0.863	1	1	0.881		293	V	P	0.9855	0.873	1	0.994	0.8956		248	L	P	0.9758	0.784	1	0.998	0.7406
210	G	E	0.9982	0.855	1	1	0.8575		293	V	Q	0.9315	0.87	1	0.994	0.8956		248	L	Q	0.8151	0.772	1	0.998	0.7406
210	G	F	0.9986	0.843	1	1	0.9168		293	V	R	0.9453	0.856	0.999	0.991	0.8956		248	L	R	0.8605	0.772	0.999	0.997	0.7717
210	G	H	0.9993	0.826	1	1	0.8566		293	V	S	0.7782	0.869	0.999	0.984	0.8375		248	L	S	0.9452	0.571	0.983	0.922	0.7717
210	G	I	0.9979	0.832	1	1	0.9168		293	V	W	0.9658	0.82	1	0.999	0.8231		248	L	T	0.9123	0.691	0.999	0.99	0.7717
210	G	K	0.9993	0.855	1	0.998	0.8813		293	V	Y	0.924	0.85	1	0.994	0.8375		248	L	W	0.8604	0.73	1	1	0.855
210	G	L	0.9974	0.86	1	1	0.8948		294	A	D	0.9819	0.8	0.998	0.985	0.8871		248	L	Y	0.8571	0.76	1	0.998	0.8433
210	G	M	0.9988	0.846	1	1	0.9168		294	A	E	0.9747	0.786	0.999	0.986	0.8871		249	P	C	0.8395	0.681	1	1	0.855
210	G	N	0.9967	0.909	1	1	0.8487		294	A	H	0.9828	0.775	1	0.993	0.8871		249	P	D	0.9622	0.699	1	0.999	0.7717
210	G	P	0.9989	0.833	1	1	0.8487		294	A	K	0.9941	0.787	0.999	0.986	0.8871		249	P	E	0.8983	0.698	1	0.999	0.7992
210	G	Q	0.9984	0.841	1	1	0.8575		294	A	M	0.5802	0.784	1	0.993	0.8688		249	P	F	0.9502	0.669	1	0.998	0.7717
210	G	R	0.998	0.839	0.998	0.991	0.8575		294	A	N	0.939	0.805	0.999	0.986	0.7972		249	P	G	0.8131	0.659	1	0.999	0.8433
210	G	S	0.936	0.903	1	1	0.8721		294	A	P	0.9551	0.791	0.999	0.99	0.8871		249	P	H	0.7557	0.661	1	1	0.7717
210	G	T	0.9912	0.852	1	1	0.8721		294	A	Q	0.9636	0.787	1	0.993	0.8871		249	P	I	0.9345	0.653	1	0.995	0.7717
210	G	V	0.9939	0.859	1	1	0.9112		294	A	R	0.9838	0.791	0.999	0.986	0.8871		249	P	K	0.8734	0.698	1	0.999	0.7943
210	G	W	0.9987	0.797	1	1	0.8575		294	A	W	0.991	0.739	1	0.997	0.8871		249	P	M	0.873	0.659	1	0.998	0.8085
210	G	Y	0.9984	0.843	1	1	0.9168		294	A	Y	0.9714	0.803	0.997	0.985	0.8871		249	P	N	0.8942	0.639	1	0.999	0.7992
211	S	F	0.8544	0.919	0.983	0.966	0.8402		295	L	D	0.9955	0.705	0.994	0.959	0.8245		249	P	Q	0.6888	0.676	1	0.999	0.7717
211	S	H	0.9575	0.864	0.995	0.966	0.8015		295	L	H	0.9152	0.627	1	0.985	0.7079		249	P	R	0.6987	0.639	1	0.999	0.7717
211	S	M	0.6157	0.857	0.995	0.966	0.7846		295	L	K	0.9659	0.69	0.997	0.94	0.8245		249	P	S	0.6408	0.69	1	0.999	0.8433
211	S	P	0.9362	0.879	0.983	0.955	0.7567		295	L	N	0.9725	0.695	0.999	0.98	0.8245		249	P	T	0.7252	0.69	1	0.999	0.76
211	S	W	0.9559	0.877	0.995	0.986	0.8733		295	L	P	0.9509	0.695	0.999	0.979	0.8245		249	P	V	0.8196	0.642	1	0.995	0.8483
211	S	Y	0.8808	0.924	0.983	0.966	0.8402		295	L	Q	0.8411	0.688	0.996	0.969	0.8245		249	P	W	0.965	0.646	1	1	0.8085
212	T	C	0.9188	0.909	1	0.996	0.8956		295	L	R	0.9203	0.693	0.999	0.979	0.8245		249	P	Y	0.9131	0.672	1	0.999	0.7992
212	T	D	0.9941	0.913	0.998	0.988	0.8672		295	L	S	0.8095	0.627	0.99	0.929	0.6809		250	I	C	0.9276	0.57	1	0.997	0.7499
212	T	E	0.9952	0.93	0.998	0.988	0.8278		295	L	W	0.7983	0.63	1	0.985	0.6241		250	I	D	0.9973	0.56	0.995	0.945	0.7965
212	T	F	0.9881	0.927	0.999	0.996	0.8956		295	L	Y	0.905	0.665	0.994	0.945	0.6241		250	I	F	0.746	0.569	0.999	0.99	0.7991
212	T	G	0.8726	0.941	0.997	0.984	0.7782		296	G	A	0.6569	0.598	0.999	0.992	0.8606		250	I	G	0.9837	0.552	0.999	0.985	0.7986
212	T	H	0.9792	0.925	1	0.996	0.847		296	G	C	0.9375	0.728	1	0.998	0.9112		250	I	H	0.993	0.546	1	0.993	0.7965
212	T	L	0.8418	0.941	0.978	0.951	0.89		296	G	D	0.9893	0.75	1	1	0.837		250	I	K	0.9912	0.56	0.995	0.96	0.8478
212	T	M	0.7956	0.912	1	0.996	0.8278		296	G	E	0.9925	0.749	1	1	0.8378		250	I	N	0.9619	0.557	0.997	0.985	0.7986
212	T	N	0.9054	0.905	0.998	0.988	0.8672		296	G	F	0.9974	0.742	1	1	0.8732		250	I	Q	0.9893	0.556	0.995	0.98	0.8478
212	T	P	0.9458	0.915	0.999	0.995	0.8158		296	G	H	0.9974	0.631	1	1	0.9168		250	I	R	0.9847	0.553	0.998	0.986	0.8478
212	T	Q	0.9827	0.921	0.999	0.995	0.8158		296	G	I	0.9973	0.747	1	1	0.9168		250	I	S	0.9243	0.575	0.997	0.969	0.7937
212	T	R	0.9845	0.923	0.998	0.992	0.8158		296	G	K	0.9977	0.752	1	1	0.9168		250	I	T	0.8359	0.598	0.989	0.964	0.7937
212	T	V	0.8979	0.907	0.978	0.933	0.8834		296	G	L	0.993	0.75	1	1	0.9168		250	I	W	0.9939	0.541	1	0.997	0.7937
212	T	W	0.9974	0.921	1	0.999	0.8411		296	G	M	0.9971	0.655	1	1	0.9168		250	I	Y	0.9744	0.55	0.999	0.99	0.7717
212	T	Y	0.9929	0.928	1	0.996	0.8672		296	G	N	0.9956	0.755	1	1	0.9168		251	S	E	0.9946	0.67	0.991	0.961	0.7988
214	L	A	0.9416	0.921	1	0.995	0.7025		296	G	P	0.9986	0.752	1	1	0.9168		251	S	F	0.9771	0.696	0.999	0.992	0.7876
214	L	C	0.9385	0.855	1	0.998	0.7812		296	G	Q	0.9948	0.749	1	1	0.9168		251	S	H	0.9689	0.709	1	0.994	0.7939
214	L	D	0.9986	0.899	1	0.998	0.8184		296	G	R	0.9894	0.742	1	1	0.9168		251	S	I	0.9655	0.679	0.99	0.955	0.7876
214	L	E	0.9908	0.857	1	0.995	0.79		296	G	S	0.781	0.749	1	0.999	0.837		251	S	K	0.9988	0.664	0.991	0.972	0.8478
214	L	G	0.9845	0.85	1	0.997	0.8184		296	G	T	0.9768	0.735	1	1	0.9112		251	S	M	0.9281	0.708	1	0.994	0.7876
214	L	H	0.9461	0.893	1	0.998	0.8184		296	G	V	0.9872	0.742	1	1	0.9168		251	S	N	0.9012	0.634	0.991	0.972	0.7876
214	L	I	0.5663	0.903	0.999	0.984	0.7812		296	G	W	0.9932	0.624	1	1	0.9168		251	S	P	0.9941	0.688	0.999	0.992	0.8361
214	L	K	0.9822	0.878	0.999	0.991	0.8184		296	G	Y	0.9969	0.736	1	1	0.9168		251	S	Q	0.9882	0.637	0.999	0.992	0.7988
214	L	N	0.986	0.897	1	0.998	0.8184		298	T	E	0.8112	0.784	0.997	0.976	0.9006		251	S	R	0.9967	0.682	0.998	0.989	0.8478
214	L	P	0.9974	0.898	1	0.997	0.8039		298	T	F	0.7433	0.801	0.997	0.977	0.9006		251	S	W	0.9865	0.68	1	0.997	0.8478
214	L	Q	0.9506	0.919	1	0.997	0.8176		298	T	I	0.852	0.781	1	0.992	0.9006		251	S	Y	0.9712	0.706	0.999	0.994	0.7939
214	L	S	0.9816	0.875	1	0.997	0.79		298	T	K	0.6732	0.784	0.999	0.987	0.9006		252	Q	F	0.9011	0.536	0.995	0.97	0.7329
214	L	T	0.9514	0.849	1	0.997	0.8096		298	T	P	0.8521	0.781	0.999	0.992	0.9006		252	Q	I	0.7013	0.538	0.998	0.98	0.7741
214	L	V	0.6299	0.923	0.997	0.988	0.7812		298	T	Q	0.5988	0.787	1	0.989	0.9006		252	Q	M	0.5775	0.499	0.998	0.985	0.7921
214	L	W	0.894	0.907	1	0.998	0.7567		298	T	V	0.6523	0.791	0.999	0.983	0.9006		252	Q	W	0.8069	0.491	1	0.993	0.8414
214	L	Y	0.8805	0.839	0.999	0.991	0.5315		298	T	W	0.9087	0.765	1	0.998	0.9006		252	Q	Y	0.7925	0.543	0.989	0.94	0.7741
215	G	C	0.7814	0.71	0.999	0.977	0.8456		299	V	C	0.8195	0.756	1	0.994	0.7939		253	E	C	0.9637	0.569	1	0.996	0.8377
215	G	F	0.9532	0.729	0.996	0.97	0.79		299	V	D	0.941	0.775	1	0.994	0.8956		253	E	F	0.9803	0.563	1	0.996	0.7836
215	G	H	0.952	0.738	0.996	0.977	0.767		299	V	E	0.8539	0.775	0.998	0.988	0.89		253	E	G	0.6702	0.56	0.987	0.963	0.7864
215	G	I	0.8921	0.724	0.996	0.955	0.79		299	V	H	0.9664	0.776	1	0.994	0.8956		253	E	H	0.9025	0.557	1	0.996	0.5389
215	G	M	0.9058	0.723	0.999	0.977	0.8184		299	V	K	0.9309	0.775	0.999	0.989	0.8956		253	E	I	0.9032	0.561	0.999	0.992	0.7834
215	G	W	0.9446	0.737	0.999	0.989	0.79		299	V	N	0.8706	0.789	1	0.994	0.8956		253	E	K	0.7745	0.532	0.994	0.973	0.8377
215	G	Y	0.9451	0.731	0.996	0.97	0.8456		299	V	Q	0.8632	0.786	1	0.994	0.8956		253	E	L	0.9246	0.534	0.997	0.984	0.8377
216	V	C	0.8228	0.889	0.995	0.966	0.8633		299	V	R	0.9173	0.79	1	0.994	0.8956		253	E	M	0.9311	0.568	1	0.996	0.7834
216	V	H	0.964	0.859	0.995	0.966	0.8956		299	V	W	0.9708	0.703	1	0.999	0.8956		253	E	P	0.8832	0.562	1	0.995	0.7885
216	V	W	0.9673	0.859	0.995	0.986	0.8956		299	V	Y	0.9373	0.77	1	0.994	0.8956		253	E	R	0.8631	0.525	1	0.992	0.7885
216	V	Y	0.8758	0.892	0.983	0.955	0.8284		300	E	A	0.8538	0.655	0.988	0.954	0.8694		253	E	S	0.6479	0.555	0.99	0.933	0.7885
217	N	F	0.9597	0.671	0.996	0.97	0.9006		300	E	C	0.9954	0.675	1	0.999	0.9118		253	E	V	0.7706	0.564	0.996	0.983	0.8377
217	N	H	0.5984	0.672	0.994	0.968	0.7184		300	E	D	0.9432	0.652	1	0.997	0.8606		253	E	W	0.9934	0.555	1	0.998	0.7834
217	N	I	0.835	0.665	0.983	0.932	0.9006		300	E	F	0.9993	0.829	1	0.998	0.8267		253	E	Y	0.9332	0.578	1	0.996	0.7834
217	N	M	0.871	0.669	0.996	0.977	0.8834		300	E	G	0.8809	0.546	0.972	0.928	0.8694		255	L	D	0.9923	0.775	0.997	0.986	0.7834
217	N	P	0.9491	0.712	0.985	0.928	0.8641		300	E	H	0.9951	0.73	1	0.999	0.8606		255	L	E	0.9494	0.764	0.997	0.986	0.7834
217	N	W	0.9897	0.675	0.999	0.989	0.9006		300	E	I	0.9956	0.712	0.996	0.979	0.8276		255	L	G	0.9243	0.752	0.994	0.971	0.7834
217	N	Y	0.7363	0.677	0.994	0.968	0.9006		300	E	K	0.9422	0.69	1	0.997	0.8606		255	L	H	0.8415	0.777	0.999	0.989	0.7834
220	G	C	0.7743	0.927	0.999	0.99	0.8535		300	E	L	0.9938	0.78	0.999	0.991	0.8546		255	L	K	0.9128	0.753	0.997	0.979	0.7834
220	G	F	0.9844	0.941	0.997	0.982	0.9006		300	E	M	0.9924	0.787	1	0.998	0.8276		255	L	N	0.9235	0.771	0.997	0.986	0.7834
220	G	H	0.9863	0.927	0.984	0.963	0.7163		300	E	N	0.9917	0.71	1	0.998	0.8296		255	L	P	0.9767	0.781	0.999	0.99	0.7834
220	G	I	0.9352	0.941	0.971	0.973	0.8535		300	E	P	0.9899	0.656	0.991	0.956	0.8694		255	L	Q	0.7142	0.771	0.997	0.986	0.7834
220	G	L	0.953	0.943	0.971	0.951	0.9006		300	E	Q	0.826	0.568	0.997	0.976	0.8606		255	L	R	0.8284	0.769	0.996	0.985	0.7834
220	G	M	0.9638	0.931	0.997	0.982	0.895		300	E	R	0.9611	0.58	0.998	0.985	0.8606		255	L	T	0.7399	0.774	0.994	0.96	0.7939
220	G	R	0.9756	0.942	0.969	0.947	0.9006		300	E	S	0.9472	0.703	1	0.995	0.8188		255	L	W	0.7758	0.766	1	0.993	0.7967
220	G	V	0.8569	0.943	0.962	0.962	0.8544		300	E	T	0.9773	0.756	1	0.998	0.8188		256	L	N	0.6638	0.63	0.962	0.927	0.6057
220	G	W	0.9812	0.896	0.997	0.997	0.8096		300	E	V	0.9813	0.754	0.999	0.991	0.8629		257	L	C	0.6159	0.756	1	0.996	0.5314
220	G	Y	0.9826	0.939	0.997	0.982	0.9006		300	E	W	0.9995	0.606	1	1	0.8629		257	L	D	0.9928	0.767	1	0.995	0.7965
221	F	A	0.9893	0.955	0.999	0.995	0.8778		300	E	Y	0.9983	0.81	1	0.998	0.82		257	L	E	0.9672	0.763	0.999	0.992	0.8478
221	F	C	0.9271	0.963	1	0.998	0.9006		301	E	C	0.9878	0.759	1	1	0.9006		257	L	G	0.9159	0.744	0.997	0.978	0.7937
221	F	D	0.9993	0.973	1	0.998	0.9006		301	E	F	0.9911	0.847	1	0.999	0.9006		257	L	H	0.9336	0.773	1	0.996	0.7834
221	F	E	0.9993	0.971	1	0.998	0.9006		301	E	G	0.6476	0.787	0.985	0.933	0.8233		257	L	K	0.9716	0.745	0.999	0.992	0.8478
221	F	G	0.995	0.957	1	0.998	0.9006		301	E	H	0.9603	0.716	0.996	0.984	0.7158		257	L	N	0.9547	0.775	1	0.996	0.7965
221	F	H	0.9836	0.955	1	0.999	0.8778		301	E	I	0.9473	0.87	1	0.999	0.8494		257	L	P	0.9259	0.772	0.999	0.996	0.8478
221	F	I	0.8612	0.938	0.998	0.99	0.8337		301	E	K	0.7756	0.672	0.997	0.978	0.835		257	L	Q	0.8846	0.782	0.999	0.996	0.7937
221	F	K	0.9993	0.969	1	0.998	0.9006		301	E	L	0.9408	0.867	1	0.998	0.895		257	L	R	0.9361	0.774	0.999	0.995	0.7937
221	F	L	0.9778	0.68	0.975	0.919	0.8337		301	E	M	0.9155	0.843	1	0.999	0.822		257	L	S	0.828	0.725	0.997	0.978	0.8276
221	F	M	0.9245	0.941	1	0.997	0.8337		301	E	N	0.8661	0.781	1	0.998	0.8132		257	L	W	0.8878	0.78	1	0.998	0.7834
221	F	N	0.9912	0.974	1	0.998	0.8538		301	E	P	0.9976	0.837	1	0.999	0.9006		257	L	Y	0.9386	0.755	1	0.995	0.7717
221	F	P	0.9993	0.975	1	0.998	0.9006		301	E	Q	0.6025	0.736	0.997	0.989	0.835		258	G	C	0.8736	0.786	1	0.998	0.8082
221	F	Q	0.9979	0.975	1	0.998	0.9006		301	E	R	0.9068	0.786	1	0.998	0.8443		258	G	D	0.8949	0.76	0.999	0.995	0.8085
221	F	R	0.997	0.97	1	0.998	0.9006		301	E	S	0.7736	0.754	1	0.998	0.835		258	G	E	0.933	0.77	0.999	0.995	0.8085
221	F	S	0.9854	0.957	0.998	0.995	0.8778		301	E	T	0.8243	0.817	1	0.998	0.8035		258	G	F	0.9921	0.775	1	0.998	0.855
221	F	T	0.9917	0.829	0.981	0.953	0.8538		301	E	V	0.7991	0.858	1	0.998	0.8757		258	G	H	0.9766	0.678	0.996	0.954	0.8263
221	F	V	0.847	0.955	0.998	0.992	0.8337		301	E	W	0.9973	0.749	1	1	0.8233		258	G	I	0.9906	0.787	0.999	0.996	0.855
221	F	W	0.8686	0.939	1	0.999	0.5219		301	E	Y	0.9748	0.864	1	0.999	0.8123		258	G	K	0.9655	0.773	0.999	0.993	0.8085
222	T	W	0.6662	0.689	0.988	0.923	0.7951		302	A	C	0.837	0.74	1	0.998	0.8188		258	G	L	0.976	0.774	0.999	0.993	0.855
223	L	A	0.8859	0.911	0.998	0.984	0.8484		302	A	D	0.9724	0.841	1	1	0.9168		258	G	M	0.9863	0.785	1	0.998	0.855
223	L	C	0.9468	0.941	1	0.999	0.8876		302	A	E	0.9812	0.833	1	1	0.9168		258	G	N	0.9307	0.734	0.999	0.99	0.8085
223	L	D	0.9988	0.945	1	0.997	0.89		302	A	F	0.9817	0.835	1	1	0.9168		258	G	P	0.9847	0.789	1	0.997	0.7917
223	L	E	0.9907	0.947	0.999	0.995	0.8956		302	A	H	0.9919	0.817	1	1	0.9168		258	G	Q	0.9476	0.793	1	0.998	0.8033
223	L	F	0.7115	0.913	1	0.997	0.7138		302	A	I	0.9414	0.833	1	1	0.9168		258	G	R	0.9409	0.788	0.999	0.995	0.8033
223	L	G	0.9883	0.949	0.999	0.995	0.8956		302	A	K	0.9971	0.83	1	1	0.9168		258	G	T	0.9247	0.768	0.999	0.986	0.8033
223	L	H	0.9772	0.947	1	0.998	0.8956		302	A	L	0.8624	0.814	1	0.999	0.9168		258	G	V	0.9726	0.775	0.999	0.993	0.855
223	L	K	0.989	0.964	0.999	0.995	0.8293		302	A	M	0.8609	0.738	1	1	0.8276		258	G	W	0.9763	0.757	1	1	0.855
223	L	N	0.9877	0.958	1	0.998	0.8956		302	A	N	0.9322	0.849	1	1	0.9168		258	G	Y	0.9871	0.787	1	0.998	0.855
223	L	Q	0.9629	0.968	1	0.998	0.8372		302	A	P	0.989	0.829	1	1	0.9168		259	D	C	0.7409	0.543	0.996	0.945	0.6446
223	L	R	0.9732	0.966	1	0.998	0.8956		302	A	Q	0.9783	0.828	1	1	0.9168		259	D	W	0.9518	0.503	0.996	0.99	0.7783
223	L	S	0.9685	0.967	0.999	0.995	0.8372		302	A	R	0.9907	0.828	1	1	0.9168		260	V	C	0.8005	0.571	0.998	0.97	0.7717
223	L	T	0.873	0.953	1	0.993	0.8303		302	A	V	0.6748	0.761	1	0.999	0.8528		260	V	D	0.9241	0.564	0.988	0.94	0.8478
223	L	W	0.9621	0.937	1	1	0.8956		302	A	W	0.9984	0.711	1	1	0.9168		260	V	E	0.8669	0.593	0.974	0.942	0.8478
223	L	Y	0.9777	0.951	1	0.998	0.8956		302	A	Y	0.9918	0.834	1	1	0.9168		260	V	G	0.6817	0.563	0.966	0.94	0.8478
224	H	A	0.9755	0.952	1	0.997	0.9168		303	F	C	0.7574	0.819	1	0.997	0.835		260	V	H	0.9348	0.596	0.998	0.97	0.7834
224	H	C	0.8668	0.96	1	1	0.9168		303	F	D	0.999	0.844	1	0.997	0.9006		260	V	K	0.849	0.591	0.974	0.942	0.8478
224	H	E	0.9876	0.835	0.996	0.989	0.9168		303	F	E	0.9986	0.834	1	0.996	0.9006		260	V	N	0.8135	0.566	0.974	0.942	0.8478
224	H	F	0.9581	0.955	1	0.998	0.9168		303	F	G	0.9871	0.806	0.999	0.993	0.895		260	V	P	0.8642	0.592	0.991	0.96	0.8478
224	H	G	0.9878	0.953	1	0.997	0.9168		303	F	H	0.9746	0.769	1	0.997	0.8494		260	V	Q	0.8532	0.6	0.991	0.97	0.7937
224	H	I	0.9864	0.965	1	0.998	0.9168		303	F	I	0.725	0.707	0.998	0.99	0.8511		260	V	R	0.8179	0.564	0.974	0.956	0.8478
224	H	K	0.9954	0.952	1	0.998	0.9168		303	F	K	0.9987	0.832	1	0.996	0.9006		260	V	W	0.9529	0.575	0.998	0.988	0.8478
224	H	L	0.8365	0.953	1	0.998	0.9168		303	F	M	0.8575	0.682	0.995	0.954	0.8059		260	V	Y	0.8594	0.559	0.974	0.942	0.7965
224	H	M	0.9784	0.964	1	0.999	0.9168		303	F	N	0.9909	0.84	1	0.997	0.9006		261	A	D	0.8849	0.728	0.996	0.968	0.7986
224	H	N	0.8612	0.928	0.999	0.995	0.9168		303	F	P	0.9997	0.837	1	0.997	0.9006		261	A	F	0.7646	0.775	1	0.996	0.8478
224	H	P	0.845	0.965	1	0.998	0.9168		303	F	Q	0.9954	0.833	1	0.997	0.9006		261	A	H	0.8573	0.765	1	0.996	0.8363
224	H	Q	0.9462	0.916	1	0.998	0.9168		303	F	R	0.9946	0.844	1	0.997	0.8876		261	A	I	0.6541	0.746	0.999	0.992	0.7986
224	H	R	0.9839	0.92	1	0.998	0.9168		303	F	S	0.9483	0.8	0.998	0.993	0.9006		261	A	K	0.8886	0.729	0.997	0.978	0.7937
224	H	S	0.9411	0.953	0.999	0.995	0.9168		303	F	T	0.9598	0.724	0.989	0.954	0.8233		261	A	L	0.5806	0.735	0.999	0.988	0.8478
224	H	T	0.9865	0.962	1	0.998	0.9168		303	F	V	0.603	0.734	0.998	0.989	0.835		261	A	M	0.5879	0.743	1	0.996	0.7518
224	H	V	0.9853	0.953	1	0.998	0.9168		304	Y	P	0.976	0.575	0.998	0.97	0.8792		261	A	N	0.7528	0.742	0.997	0.984	0.7986
224	H	W	0.9788	0.957	1	1	0.9168		304	Y	Q	0.6807	0.564	0.994	0.935	0.7556		261	A	P	0.9532	0.748	0.999	0.992	0.7717
224	H	Y	0.8857	0.924	1	0.998	0.9168		304	Y	R	0.6274	0.566	0.994	0.935	0.7587		261	A	Q	0.7162	0.745	0.997	0.989	0.8063
225	S	D	0.922	0.891	0.999	0.988	0.9006		306	I	W	0.9568	0.617	0.995	0.947	0.8226		261	A	R	0.7937	0.747	0.999	0.992	0.5132
225	S	E	0.8517	0.897	0.997	0.983	0.895		309	L	D	0.9907	0.592	0.994	0.935	0.9006		261	A	W	0.9667	0.734	1	0.999	0.8478
225	S	H	0.7093	0.9	1	0.994	0.8396		309	L	E	0.946	0.557	0.994	0.935	0.9006		261	A	Y	0.8637	0.774	1	0.996	0.8478
225	S	I	0.6561	0.883	0.989	0.955	0.8372		309	L	N	0.9244	0.6	0.994	0.935	0.9006		262	Y	A	0.7893	0.5	0.983	0.913	0.8478
225	S	K	0.9325	0.896	0.997	0.983	0.8725		309	L	P	0.9836	0.61	0.997	0.968	0.9006		262	Y	D	0.8474	0.53	0.999	0.99	0.8478
225	S	N	0.6206	0.879	0.999	0.988	0.8725		309	L	Q	0.7667	0.634	0.997	0.968	0.9006		262	Y	E	0.941	0.543	0.999	0.99	0.8478
225	S	Q	0.7586	0.886	0.999	0.992	0.8284		309	L	W	0.7341	0.587	0.999	0.989	0.9006		262	Y	H	0.6442	0.491	0.999	0.992	0.8225
225	S	R	0.8818	0.899	0.999	0.992	0.8391		309	L	Y	0.8293	0.579	0.994	0.956	0.895		262	Y	K	0.948	0.546	0.999	0.99	0.8478
225	S	W	0.7229	0.86	1	0.999	0.9006		310	Q	C	0.8416	0.507	0.996	0.964	0.7861		262	Y	M	0.8008	0.572	1	0.993	0.7872
226	A	C	0.6214	0.932	0.999	0.992	0.8337		310	Q	W	0.9109	0.493	0.999	0.983	0.8106		262	Y	P	0.9643	0.533	0.999	0.99	0.8478
226	A	D	0.8963	0.962	0.958	0.957	0.8631		311	A	P	0.7914	0.572	0.997	0.953	0.7769		262	Y	Q	0.8926	0.541	0.999	0.99	0.8478
226	A	E	0.7888	0.947	0.972	0.955	0.8538		311	A	W	0.5996	0.539	0.999	0.977	0.5894		262	Y	R	0.8593	0.56	0.999	0.99	0.8478
226	A	F	0.6913	0.969	0.999	0.992	0.8778		312	A	C	0.7338	0.829	1	0.998	0.8606		262	Y	W	0.5675	0.501	1	0.997	0.8225
226	A	H	0.8286	0.961	0.994	0.983	0.8456		312	A	D	0.97	0.895	1	0.998	0.9168		263	Y	D	0.9095	0.613	0.995	0.917	0.5937
226	A	I	0.597	0.953	0.989	0.983	0.7829		312	A	E	0.9683	0.88	1	0.996	0.9168		263	Y	E	0.961	0.602	0.989	0.921	0.6524
226	A	K	0.9444	0.951	0.958	0.957	0.8634		312	A	F	0.9341	0.867	0.999	0.977	0.8276		263	Y	K	0.9299	0.607	0.989	0.921	0.6524
226	A	Q	0.7771	0.961	0.979	0.983	0.845		312	A	H	0.9803	0.881	1	0.998	0.8629		263	Y	M	0.8147	0.579	0.996	0.972	0.583
226	A	R	0.8856	0.957	0.979	0.969	0.8538		312	A	I	0.7418	0.827	0.996	0.962	0.8276		263	Y	P	0.9879	0.619	0.996	0.963	0.6524
226	A	W	0.9583	0.867	0.999	0.998	0.8538		312	A	K	0.9943	0.883	0.999	0.991	0.9168		263	Y	Q	0.9093	0.602	0.989	0.946	0.6472
226	A	Y	0.8472	0.968	0.999	0.992	0.8538		312	A	L	0.7244	0.878	0.999	0.986	0.8694		263	Y	R	0.8517	0.607	0.989	0.921	0.6298
227	I	C	0.946	0.884	0.995	0.966	0.8337		312	A	M	0.7356	0.863	1	0.998	0.8694		265	Y	A	0.949	0.559	0.995	0.981	0.8063
227	I	F	0.6261	0.856	0.977	0.953	0.8337		312	A	N	0.9226	0.89	1	0.998	0.8188		265	Y	C	0.5674	0.584	1	0.996	0.8478
227	I	H	0.9964	0.889	0.986	0.933	0.9006		312	A	P	0.9836	0.884	1	0.998	0.9168		265	Y	D	0.9081	0.611	0.999	0.995	0.8363
227	I	W	0.9939	0.883	0.995	0.966	0.8778		312	A	Q	0.9549	0.879	1	0.998	0.8629		265	Y	E	0.9783	0.601	1	0.995	0.8478
228	Y	A	0.9564	0.748	0.957	0.93	0.9006		312	A	R	0.984	0.866	0.999	0.977	0.8991		265	Y	G	0.9019	0.544	1	0.992	0.8478
228	Y	D	0.9838	0.952	1	0.998	0.9006		312	A	W	0.9943	0.764	1	0.999	0.8276		265	Y	H	0.7904	0.528	0.999	0.996	0.7986
228	Y	E	0.9924	0.961	1	0.997	0.9006		312	A	Y	0.979	0.891	1	0.996	0.8374		265	Y	I	0.8551	0.584	0.994	0.97	0.8361
228	Y	G	0.9507	0.941	0.999	0.993	0.9006		313	C	A	0.6241	0.579	0.995	0.966	0.8606		265	Y	K	0.9718	0.589	1	0.995	0.8478
228	Y	I	0.9101	0.939	1	0.998	0.9006		313	C	D	0.9971	0.903	1	0.998	0.9168		265	Y	M	0.9095	0.566	1	0.994	0.8361
228	Y	K	0.991	0.959	0.999	0.997	0.9006		313	C	E	0.9983	0.906	1	0.996	0.9168		265	Y	N	0.8202	0.609	0.999	0.995	0.8478
228	Y	L	0.74	0.947	0.999	0.995	0.8634		313	C	F	0.8412	0.901	1	0.997	0.9168		265	Y	P	0.9743	0.607	1	0.996	0.7996
228	Y	M	0.919	0.947	1	0.998	0.8456		313	C	H	0.9933	0.889	1	0.998	0.9168		265	Y	Q	0.9678	0.579	1	0.995	0.8478
228	Y	N	0.8401	0.957	0.999	0.997	0.9006		313	C	I	0.8842	0.877	0.999	0.993	0.9168		265	Y	R	0.9388	0.611	1	0.995	0.8478
228	Y	P	0.9919	0.963	1	0.998	0.9006		313	C	K	0.9991	0.904	0.999	0.991	0.9168		265	Y	S	0.8163	0.572	0.999	0.992	0.8478
228	Y	Q	0.9682	0.947	1	0.998	0.9006		313	C	L	0.8353	0.731	0.996	0.922	0.9168		265	Y	T	0.9283	0.541	1	0.992	0.8478
228	Y	R	0.9579	0.961	1	0.998	0.9006		313	C	M	0.908	0.875	1	0.993	0.9168		265	Y	V	0.7972	0.599	0.99	0.951	0.8478
228	Y	S	0.8684	0.807	0.975	0.954	0.9006		313	C	N	0.9823	0.897	1	0.997	0.9168		267	G	C	0.6666	0.599	1	1	0.8478
228	Y	T	0.9638	0.959	0.999	0.993	0.9006		313	C	P	0.9983	0.902	1	0.998	0.9168		267	G	D	0.7439	0.643	1	1	0.7073
228	Y	V	0.8648	0.954	0.999	0.995	0.9006		313	C	Q	0.9937	0.904	1	0.997	0.9168		267	G	E	0.7969	0.598	1	1	0.8478
228	Y	W	0.6249	0.913	1	0.999	0.9006		313	C	R	0.9901	0.822	0.985	0.929	0.9168		267	G	F	0.9256	0.617	1	1	0.8478
230	A	W	0.8396	0.772	0.99	0.931	0.9006		313	C	S	0.592	0.775	0.995	0.967	0.8629		267	G	H	0.9099	0.612	1	1	0.801
231	R	A	0.9523	0.944	1	0.999	0.8706		313	C	T	0.7649	0.775	0.998	0.983	0.9168		267	G	I	0.8597	0.618	1	1	0.8478
231	R	D	0.9922	0.947	1	1	0.8948		313	C	V	0.716	0.876	0.999	0.995	0.9168		267	G	K	0.9189	0.6	1	1	0.8478
231	R	E	0.9377	0.928	1	0.999	0.9168		313	C	W	0.9827	0.758	1	1	0.9168		267	G	L	0.9053	0.593	1	1	0.8478
231	R	F	0.9465	0.958	1	1	0.8613		313	C	Y	0.974	0.904	1	0.998	0.9168		267	G	M	0.9197	0.601	1	1	0.8478
231	R	G	0.9605	0.939	1	1	0.9168		314	E	C	0.9012	0.803	1	0.998	0.8595		267	G	N	0.7878	0.677	1	1	0.7939
231	R	I	0.8869	0.95	1	1	0.8515		314	E	F	0.9066	0.828	1	0.994	0.89		267	G	P	0.975	0.61	1	1	0.8361
231	R	L	0.7724	0.949	1	1	0.8515		314	E	I	0.719	0.846	0.995	0.977	0.89		267	G	Q	0.8789	0.612	1	1	0.8478
231	R	M	0.8793	0.946	1	1	0.8753		314	E	L	0.6684	0.844	0.997	0.97	0.89		267	G	R	0.8704	0.612	1	1	0.8478
231	R	N	0.9696	0.919	1	1	0.8753		314	E	M	0.6643	0.825	1	0.994	0.8297		267	G	T	0.7222	0.602	1	1	0.7939
231	R	P	0.996	0.955	1	1	0.9168		314	E	P	0.9828	0.84	1	0.992	0.8956		267	G	V	0.7503	0.588	1	1	0.8478
231	R	S	0.9568	0.94	1	1	0.8948		314	E	W	0.9649	0.796	1	0.999	0.8956		267	G	W	0.8903	0.584	1	1	0.8478
231	R	T	0.9581	0.945	1	1	0.8427		314	E	Y	0.8085	0.846	1	0.994	0.8079		267	G	Y	0.8638	0.619	1	1	0.8478
231	R	V	0.8909	0.951	1	1	0.8515		316	Q	C	0.9809	0.681	1	0.972	0.9112		268	S	K	0.5699	0.608	0.995	0.971	0.704
231	R	W	0.5886	0.883	1	1	0.8613		316	Q	F	0.9891	0.725	0.999	0.963	0.8631		269	L	C	0.7473	0.76	1	1	0.6704
231	R	Y	0.8524	0.955	1	1	0.8427		316	Q	H	0.9545	0.675	0.998	0.986	0.829		269	L	D	0.9365	0.759	1	1	0.6715
232	P	C	0.7186	0.902	0.999	0.992	0.9006		316	Q	M	0.7013	0.68	0.999	0.963	0.8388		269	L	E	0.7952	0.757	1	1	0.6769
232	P	D	0.6506	0.834	0.979	0.957	0.8679		316	Q	N	0.9246	0.676	0.995	0.912	0.829		269	L	H	0.7377	0.769	1	1	0.6701
232	P	F	0.8532	0.916	0.997	0.988	0.9006		316	Q	P	0.9696	0.722	0.998	0.943	0.9168		269	L	K	0.7797	0.726	1	1	0.7615
232	P	I	0.7016	0.871	0.958	0.957	0.9006		316	Q	W	0.997	0.652	1	0.987	0.8694		269	L	Q	0.6224	0.733	1	1	0.6715
232	P	M	0.6022	0.895	0.999	0.992	0.9006		316	Q	Y	0.9922	0.716	0.999	0.945	0.8694		269	L	R	0.7056	0.74	1	1	0.7613
232	P	N	0.5712	0.895	0.958	0.967	0.8778		317	V	C	0.8871	0.756	1	0.989	0.7505		273	E	C	0.7196	0.616	0.997	0.968	0.8478
232	P	W	0.8776	0.851	0.999	0.998	0.9006		317	V	D	0.9395	0.752	0.999	0.989	0.8956		273	E	F	0.7246	0.674	0.97	0.916	0.8478
232	P	Y	0.7905	0.918	0.999	0.992	0.9006		317	V	E	0.8697	0.779	0.996	0.978	0.8956		273	E	W	0.7814	0.625	0.997	0.985	0.7937
233	D	C	0.877	0.921	0.999	0.997	0.895		317	V	F	0.5643	0.755	0.994	0.971	0.7505		274	E	C	0.9337	0.627	1	0.987	0.8478
233	D	F	0.8765	0.933	0.989	0.967	0.9006		317	V	G	0.6086	0.764	0.993	0.959	0.8956		274	E	F	0.9427	0.636	0.998	0.987	0.7986
233	D	H	0.6126	0.886	0.999	0.991	0.8591		317	V	H	0.9518	0.786	1	0.989	0.7953		274	E	H	0.7651	0.723	1	0.987	0.7869
233	D	I	0.795	0.905	0.958	0.929	0.9006		317	V	K	0.9206	0.777	0.997	0.979	0.8956		274	E	I	0.77	0.636	0.99	0.964	0.8478
233	D	K	0.8076	0.876	0.979	0.936	0.8778		317	V	N	0.8161	0.766	0.999	0.989	0.8956		274	E	L	0.7609	0.657	0.99	0.928	0.7986
233	D	M	0.8679	0.92	0.994	0.967	0.8491		317	V	P	0.9866	0.787	0.999	0.989	0.8956		274	E	M	0.7903	0.644	1	0.987	0.7986
233	D	P	0.954	0.871	0.996	0.989	0.9006		317	V	Q	0.8544	0.788	1	0.989	0.8876		274	E	P	0.8981	0.698	0.998	0.973	0.841
233	D	Q	0.71	0.883	0.996	0.989	0.838		317	V	R	0.8845	0.767	0.999	0.989	0.8007		274	E	R	0.6512	0.712	0.99	0.947	0.7937
233	D	W	0.9792	0.882	0.999	0.997	0.8778		317	V	W	0.9756	0.757	1	0.998	0.8041		274	E	W	0.9703	0.613	1	0.994	0.8063
233	D	Y	0.6028	0.933	0.996	0.987	0.9006		319	A	D	0.9785	0.718	0.996	0.943	0.9022		274	E	Y	0.8656	0.653	0.998	0.987	0.8478
234	V	C	0.6316	0.933	0.999	0.987	0.7558		319	A	E	0.9608	0.721	0.997	0.945	0.9022		275	R	P	0.9132	0.609	0.989	0.921	0.7917
234	V	D	0.866	0.947	0.997	0.983	0.895		319	A	F	0.8103	0.727	0.999	0.959	0.9022		278	L	A	0.9478	0.745	0.99	0.964	0.727
234	V	E	0.8102	0.954	0.996	0.974	0.9006		319	A	H	0.957	0.746	1	0.972	0.9022		278	L	C	0.9257	0.785	1	0.996	0.727
234	V	H	0.9134	0.943	0.999	0.987	0.8725		319	A	K	0.988	0.721	0.997	0.945	0.9022		278	L	D	0.9974	0.784	1	0.995	0.8414
234	V	K	0.9011	0.945	0.991	0.975	0.8725		319	A	N	0.8916	0.722	0.997	0.945	0.8312		278	L	E	0.9882	0.78	1	0.995	0.8414
234	V	N	0.6329	0.941	0.997	0.987	0.8876		319	A	Q	0.93	0.728	0.999	0.972	0.9022		278	L	G	0.9859	0.76	1	0.995	0.8414
234	V	P	0.9466	0.958	0.997	0.983	0.9006		319	A	R	0.9713	0.724	0.997	0.945	0.9022		278	L	H	0.9635	0.787	1	0.996	0.8414
234	V	Q	0.8035	0.957	0.997	0.987	0.9006		319	A	W	0.9815	0.706	1	0.995	0.9022		278	L	K	0.9763	0.791	1	0.995	0.8414
234	V	R	0.8449	0.945	0.997	0.987	0.9006		319	A	Y	0.9402	0.737	1	0.972	0.9022		278	L	N	0.9896	0.796	1	0.996	0.7933
234	V	W	0.9588	0.919	0.999	0.998	0.895		323	A	D	0.9392	0.735	0.975	0.969	0.9006		278	L	P	0.9896	0.799	0.999	0.996	0.8414
234	V	Y	0.8634	0.947	0.997	0.981	0.9006		323	A	E	0.9039	0.719	0.981	0.94	0.895		278	L	Q	0.959	0.815	1	0.996	0.8414
235	K	P	0.8099	0.838	0.964	0.91	0.8226		323	A	F	0.783	0.73	0.981	0.978	0.9006		278	L	R	0.9563	0.807	0.999	0.996	0.8414
235	K	W	0.6656	0.807	0.99	0.953	0.8226		323	A	H	0.901	0.724	0.998	0.985	0.9006		278	L	S	0.9896	0.786	1	0.995	0.8161
236	C	D	0.9961	0.949	1	0.998	0.9168		323	A	N	0.8069	0.719	0.981	0.959	0.9006		278	L	T	0.9556	0.753	0.999	0.988	0.7583
236	C	E	0.9983	0.947	1	0.998	0.9168		323	A	P	0.9155	0.717	0.992	0.979	0.777		278	L	W	0.7729	0.806	1	0.996	0.8414
236	C	F	0.8274	0.811	0.975	0.925	0.8813		323	A	Q	0.8379	0.697	0.994	0.98	0.9006		278	L	Y	0.8697	0.787	0.994	0.98	0.8297
236	C	H	0.9907	0.936	1	0.998	0.9168		323	A	R	0.8786	0.718	0.981	0.97	0.9006		279	Q	C	0.9668	0.635	1	0.993	0.7569
[truncated: 2,555 more rows]

## Sheet: calmodulin_binding_region
ADD1									ADD2									ADD3
pos	coords	aa2	AlphaMissense_add1	Rhapsody_add1	polyphen_humdiv_add1	polyphen_humvar_add1	pmut_add1		pos	coords	aa2	AlphaMissense_add2	Rhapsody_add2	polyphen_humdiv_add2	polyphen_humvar_add2	pmut_add2		pos	coords	aa2	AlphaMissense_add3	Rhapsody_add3	polyphen_humdiv_add3	polyphen_humvar_add3	pmut_add3
716	K	A	0.9636	0.727	0.998	0.981	0.7859		704	K	A	0.9866	0.489	0.995	0.972	0.7727		684	K	A	0.9836	0.736	0.995	0.979	0.5864
717	K	D	0.9899	0.733	0.999	0.992	0.7859		704	K	D	0.997	0.536	0.999	0.988	0.5817		684	K	E	0.9948	0.736	0.993	0.978	0.5555
717	K	E	0.9797	0.735	0.997	0.98	0.7299		704	K	E	0.995	0.666	0.993	0.971	0.7167		684	K	G	0.9684	0.736	0.999	0.991	0.612
717	K	F	0.9954	0.708	1	0.996	0.8069		704	K	G	0.9755	0.572	0.995	0.98	0.7275		684	K	L	0.979	0.736	0.999	0.991	0.612
717	K	G	0.9308	0.793	0.998	0.986	0.681		704	K	L	0.9811	0.572	0.995	0.98	0.7727		684	K	N	0.9939	0.736	0.998	0.991	0.5202
717	K	I	0.9859	0.699	0.999	0.994	0.7859		704	K	N	0.9956	0.595	0.998	0.987	0.6965		684	K	Q	0.9602	0.736	0.998	0.991	0.5202
717	K	L	0.9576	0.793	0.998	0.986	0.7276		704	K	P	0.9599	0.49	0.999	0.988	0.7292		685	K	A	0.9831	0.683	0.995	0.979	0.5998
717	K	N	0.9877	0.692	0.999	0.991	0.7295		704	K	Q	0.9604	0.587	0.998	0.987	0.715		685	K	D	0.994	0.498	0.999	0.991	0.6078
717	K	P	0.918	0.673	0.999	0.992	0.8069		704	K	S	0.9911	0.647	0.995	0.972	0.7226		685	K	G	0.9547	0.612	0.999	0.991	0.612
717	K	Q	0.9003	0.699	0.999	0.991	0.7726		704	K	T	0.9823	0.537	0.998	0.987	0.7044		685	K	L	0.9755	0.612	0.999	0.991	0.612
717	K	S	0.97	0.745	0.998	0.981	0.7276		704	K	V	0.9836	0.524	0.999	0.988	0.7377		685	K	N	0.9882	0.574	0.998	0.991	0.5222
717	K	T	0.9567	0.737	0.999	0.991	0.7859		705	K	C	0.9899	0.586	0.999	0.948	0.7727		685	K	Q	0.9449	0.59	0.998	0.991	0.5987
717	K	V	0.964	0.751	0.999	0.992	0.7276		705	K	W	0.9946	0.57	0.999	0.948	0.7077		685	K	S	0.9891	0.75	0.995	0.985	0.5203
717	K	Y	0.9873	0.716	0.999	0.996	0.8069		706	K	D	0.9936	0.52	0.999	0.981	0.7845		685	K	T	0.9712	0.526	0.998	0.991	0.5203
718	K	A	0.9528	0.732	0.998	0.981	0.7859		706	K	E	0.9922	0.675	0.993	0.956	0.7845		685	K	V	0.9756	0.531	0.999	0.991	0.612
718	K	C	0.9864	0.68	1	0.996	0.8069		706	K	G	0.9451	0.553	0.995	0.97	0.7845		686	K	A	0.9834	0.736	0.995	0.979	0.6409
718	K	D	0.9752	0.735	0.999	0.992	0.8069		706	K	L	0.9745	0.553	0.995	0.97	0.7845		686	K	E	0.994	0.736	0.993	0.978	0.622
718	K	E	0.9647	0.745	0.997	0.98	0.6548		706	K	N	0.9906	0.587	0.998	0.981	0.7112		686	K	G	0.9552	0.736	0.999	0.991	0.5968
718	K	F	0.9933	0.723	1	0.996	0.8069		706	K	Q	0.9429	0.579	0.998	0.981	0.6304		686	K	L	0.9782	0.736	0.999	0.991	0.6409
718	K	G	0.8832	0.801	0.998	0.986	0.7859		706	K	S	0.9905	0.64	0.995	0.958	0.7661		686	K	N	0.9907	0.736	0.998	0.991	0.5454
718	K	I	0.9719	0.712	0.999	0.994	0.8069		706	K	T	0.9727	0.522	0.998	0.981	0.7432		686	K	S	0.9914	0.736	0.995	0.985	0.5985
718	K	L	0.9509	0.801	0.998	0.986	0.8069		706	K	V	0.9784	0.503	0.999	0.981	0.7845		686	K	T	0.9754	0.736	0.998	0.991	0.6409
718	K	N	0.9672	0.697	0.999	0.991	0.7295		707	K	D	0.9883	0.532	0.999	0.981	0.7845		686	K	V	0.9786	0.736	0.999	0.991	0.6409
718	K	P	0.9136	0.678	0.999	0.992	0.7779		707	K	E	0.9855	0.675	0.993	0.956	0.6142		687	K	W	0.9885	0.575	0.999	0.977	0.6406
718	K	Q	0.859	0.705	0.999	0.991	0.7034		707	K	G	0.9058	0.572	0.995	0.97	0.7392		688	K	A	0.9611	0.736	0.995	0.979	0.5771
718	K	S	0.9665	0.749	0.998	0.981	0.7787		707	K	L	0.9549	0.572	0.995	0.97	0.7845		688	K	E	0.995	0.736	0.993	0.978	0.6238
718	K	T	0.9298	0.738	0.999	0.991	0.7859		707	K	N	0.97	0.596	0.998	0.981	0.5267		688	K	L	0.9717	0.736	0.999	0.991	0.6228
718	K	V	0.9538	0.754	0.999	0.992	0.7859		707	K	P	0.9561	0.487	0.999	0.981	0.7614		688	K	N	0.9789	0.736	0.998	0.991	0.6238
718	K	W	0.9914	0.671	1	0.998	0.6706		707	K	Q	0.8993	0.588	0.998	0.981	0.7824		688	K	Q	0.9525	0.736	0.998	0.991	0.6216
718	K	Y	0.9726	0.727	0.999	0.996	0.8069		707	K	S	0.9791	0.649	0.995	0.958	0.7845		688	K	S	0.9768	0.736	0.995	0.985	0.5447
719	K	A	0.9661	0.731	0.998	0.981	0.7859		707	K	T	0.9512	0.534	0.998	0.981	0.7432		688	K	T	0.8778	0.736	0.998	0.991	0.5771
719	K	D	0.9851	0.75	0.999	0.992	0.7859		707	K	V	0.9618	0.52	0.999	0.981	0.7845		688	K	V	0.9439	0.736	0.999	0.991	0.5677
719	K	E	0.9802	0.779	0.997	0.98	0.7726		708	K	A	0.9317	0.5	0.995	0.958	0.7432		689	F	A	0.9976	0.736	0.999	0.98	0.6651
719	K	F	0.9952	0.703	1	0.996	0.8069		708	K	D	0.9825	0.539	0.999	0.981	0.7845		689	F	D	0.9984	0.736	0.999	0.992	0.6651
719	K	G	0.9024	0.801	0.998	0.986	0.7859		708	K	E	0.9897	0.694	0.993	0.956	0.7845		689	F	E	0.9987	0.736	0.999	0.992	0.6651
719	K	I	0.9817	0.697	0.999	0.994	0.7859		708	K	L	0.9447	0.583	0.995	0.97	0.7735		689	F	G	0.9969	0.736	0.999	0.988	0.6651
719	K	L	0.9633	0.801	0.998	0.986	0.8069		708	K	N	0.96	0.6	0.998	0.981	0.7396		689	F	I	0.9816	0.736	0.998	0.987	0.663
719	K	N	0.9779	0.756	0.999	0.991	0.7084		708	K	P	0.932	0.49	0.999	0.981	0.7845		689	F	K	0.9957	0.736	0.999	0.992	0.5861
719	K	P	0.9296	0.693	0.999	0.992	0.7859		708	K	Q	0.8986	0.592	0.998	0.981	0.7824		689	F	S	0.9985	0.736	0.998	0.991	0.6651
719	K	Q	0.8989	0.761	0.999	0.991	0.7361		708	K	S	0.9517	0.666	0.995	0.958	0.7392		689	F	T	0.998	0.736	0.999	0.992	0.6651
719	K	S	0.9753	0.778	0.998	0.981	0.7859		708	K	T	0.8632	0.542	0.998	0.981	0.7835		689	F	V	0.9908	0.736	0.998	0.987	0.6651
719	K	T	0.9509	0.755	0.999	0.991	0.7065		708	K	V	0.9305	0.52	0.999	0.981	0.6393		689	F	Y	0.7908	0.736	0.993	0.971	0.663
719	K	V	0.9676	0.747	0.999	0.992	0.7859		709	F	A	0.9932	0.647	0.986	0.934	0.8026		691	T	G	0.9585	0.568	0.999	0.991	0.6651
719	K	Y	0.9795	0.705	0.999	0.996	0.7787		709	F	C	0.9889	0.533	0.999	0.984	0.8227		691	T	L	0.8507	0.569	0.995	0.985	0.5915
720	K	A	0.9614	0.707	0.998	0.981	0.7217		709	F	D	0.9967	0.587	0.996	0.98	0.8227		691	T	N	0.9458	0.494	0.998	0.991	0.6651
720	K	D	0.9818	0.733	0.999	0.992	0.7859		709	F	E	0.9968	0.581	0.996	0.98	0.8227		691	T	S	0.8674	0.733	0.993	0.978	0.6173
720	K	E	0.9806	0.759	0.997	0.98	0.7084		709	F	G	0.9925	0.605	0.996	0.97	0.8227		691	T	V	0.7909	0.719	0.995	0.985	0.6119
720	K	F	0.9931	0.665	1	0.996	0.7407		709	F	H	0.9882	0.547	0.999	0.985	0.8227		692	P	A	0.9909	0.636	0.999	0.991	0.6803
720	K	G	0.8598	0.782	0.998	0.986	0.7065		709	F	I	0.9202	0.718	0.981	0.95	0.8104		692	P	C	0.9995	0.584	1	0.999	0.6824
720	K	I	0.9806	0.665	0.999	0.994	0.7859		709	F	K	0.9916	0.586	0.996	0.98	0.7666		692	P	D	0.9998	0.523	1	0.996	0.6824
720	K	L	0.9591	0.782	0.998	0.986	0.8069		709	F	M	0.9741	0.641	0.996	0.985	0.7802		692	P	E	0.9997	0.528	1	0.996	0.6385
720	K	N	0.9632	0.744	0.999	0.991	0.5242		709	F	N	0.9911	0.581	0.996	0.98	0.8227		692	P	F	0.9998	0.587	1	0.997	0.634
720	K	P	0.9393	0.677	0.999	0.992	0.7779		709	F	P	0.9983	0.566	0.996	0.985	0.8227		692	P	G	0.9992	0.62	1	0.995	0.6803
720	K	Q	0.8919	0.747	0.999	0.991	0.7726		709	F	Q	0.9931	0.566	0.996	0.985	0.8227		692	P	H	0.9991	0.556	1	0.997	0.6253
720	K	S	0.9671	0.761	0.998	0.981	0.7859		709	F	R	0.9845	0.579	0.996	0.98	0.8227		692	P	I	0.9992	0.576	1	0.997	0.6824
720	K	T	0.9446	0.737	0.999	0.991	0.6501		709	F	S	0.9954	0.617	0.995	0.969	0.8217		692	P	K	0.9987	0.524	1	0.996	0.6824
720	K	V	0.9641	0.731	0.999	0.992	0.8069		709	F	T	0.9949	0.612	0.996	0.97	0.8227		692	P	L	0.9955	0.612	1	0.996	0.6305
720	K	Y	0.9727	0.666	0.999	0.996	0.7787		709	F	V	0.9636	0.646	0.981	0.932	0.8227		692	P	M	0.9995	0.565	1	0.997	0.6824
721	K	A	0.8872	0.713	0.998	0.981	0.6874		709	F	W	0.9233	0.61	0.999	0.985	0.7814		692	P	N	0.9997	0.552	1	0.997	0.6305
721	K	D	0.969	0.735	0.999	0.992	0.7615		710	R	C	0.7848	0.574	0.999	0.923	0.7768		692	P	R	0.9973	0.546	1	0.997	0.6814
721	K	E	0.9777	0.771	0.997	0.98	0.7483		710	R	W	0.9163	0.572	0.999	0.923	0.8263		692	P	S	0.999	0.532	1	0.994	0.6803
721	K	L	0.9156	0.779	0.998	0.986	0.6874		711	T	C	0.7648	0.536	0.999	0.911	0.8304		692	P	T	0.998	0.525	1	0.996	0.6803
721	K	N	0.9212	0.745	0.999	0.991	0.7693		711	T	H	0.866	0.578	0.999	0.911	0.8304		692	P	V	0.9972	0.616	1	0.996	0.6824
721	K	P	0.8885	0.684	0.999	0.992	0.7615		711	T	W	0.9803	0.611	0.999	0.957	0.8304		692	P	W	0.9999	0.589	1	0.999	0.634
721	K	Q	0.8337	0.748	0.999	0.991	0.7693		711	T	Y	0.8983	0.651	0.998	0.911	0.8304		692	P	Y	0.9998	0.601	1	0.997	0.6824
721	K	S	0.8997	0.773	0.998	0.981	0.6874		712	P	A	0.9121	0.498	0.999	0.986	0.7758		693	S	D	0.9977	0.736	0.995	0.98	0.6814
721	K	T	0.7367	0.737	0.999	0.991	0.5		712	P	F	0.9973	0.492	1	0.996	0.783		693	S	E	0.9977	0.736	0.995	0.98	0.6824
721	K	V	0.8932	0.733	0.999	0.992	0.6678		712	P	G	0.9912	0.526	1	0.992	0.8468		693	S	F	0.9773	0.736	0.998	0.994	0.6824
722	F	A	0.9927	0.824	0.994	0.969	0.8367		712	P	I	0.9932	0.49	1	0.996	0.849		693	S	G	0.809	0.736	0.995	0.958	0.6803
722	F	C	0.9916	0.707	0.999	0.993	0.8367		712	P	L	0.9569	0.524	1	0.994	0.8108		693	S	I	0.9728	0.736	0.999	0.992	0.6814
722	F	D	0.9968	0.749	0.998	0.991	0.8367		712	P	N	0.9975	0.499	1	0.995	0.848		693	S	K	0.9977	0.736	0.995	0.98	0.6824
722	F	E	0.9966	0.747	0.998	0.991	0.8367		712	P	R	0.9781	0.5	1	0.994	0.8361		693	S	L	0.9281	0.736	0.999	0.988	0.6824
722	F	G	0.9889	0.788	0.998	0.986	0.8367		712	P	V	0.9776	0.533	1	0.995	0.849		693	S	N	0.9677	0.736	0.995	0.98	0.6151
722	F	H	0.9912	0.716	1	0.993	0.8367		712	P	Y	0.9969	0.503	1	0.996	0.849		693	S	P	0.9732	0.736	0.998	0.991	0.6803
722	F	I	0.9387	0.853	0.993	0.977	0.8131		713	S	D	0.9922	0.688	0.986	0.934	0.8108		693	S	Q	0.9899	0.736	0.999	0.992	0.6824
722	F	K	0.99	0.75	0.998	0.991	0.786		713	S	E	0.995	0.677	0.986	0.934	0.848		693	S	R	0.9977	0.736	0.999	0.992	0.6824
722	F	L	0.9938	0.805	0.982	0.952	0.5931		713	S	F	0.8764	0.675	0.995	0.979	0.849		693	S	T	0.6925	0.736	0.993	0.971	0.6238
722	F	M	0.9801	0.781	0.998	0.993	0.7801		713	S	H	0.9538	0.574	0.999	0.985	0.849		693	S	V	0.9449	0.736	0.999	0.988	0.6202
722	F	N	0.9918	0.743	0.998	0.991	0.8367		713	S	I	0.8944	0.697	0.996	0.98	0.848		693	S	W	0.9797	0.736	1	0.998	0.6824
722	F	P	0.9979	0.733	0.998	0.993	0.8367		713	S	K	0.995	0.672	0.986	0.934	0.849		693	S	Y	0.9557	0.736	0.998	0.994	0.6202
722	F	Q	0.9947	0.734	0.998	0.993	0.8367		713	S	L	0.6715	0.698	0.986	0.952	0.849		694	F	A	0.9985	0.764	0.999	0.98	0.7045
722	F	R	0.9856	0.741	0.998	0.991	0.8367		713	S	M	0.8423	0.574	0.999	0.985	0.8108		694	F	C	0.998	0.515	0.999	0.994	0.7045
722	F	S	0.9955	0.8	0.998	0.986	0.7921		713	S	N	0.9123	0.675	0.986	0.934	0.8155		694	F	D	0.9994	0.607	0.999	0.992	0.7045
722	F	T	0.9951	0.786	0.998	0.986	0.8367		713	S	P	0.8308	0.647	0.995	0.969	0.8468		694	F	E	0.9997	0.612	0.999	0.992	0.7045
722	F	V	0.968	0.82	0.993	0.968	0.8367		713	S	Q	0.9769	0.656	0.996	0.97	0.849		694	F	G	0.9995	0.632	0.999	0.988	0.7045
722	F	W	0.9489	0.76	1	0.993	0.8224		713	S	R	0.9924	0.639	0.996	0.97	0.848		694	F	I	0.9838	0.727	0.998	0.987	0.7024
722	F	Y	0.7247	0.783	0.993	0.952	0.7979		713	S	V	0.8028	0.701	0.996	0.97	0.8331		694	F	K	0.9992	0.61	0.999	0.992	0.7045
724	T	W	0.993	0.747	0.998	0.912	0.8288		713	S	W	0.9132	0.569	0.999	0.985	0.849		694	F	L	0.9995	0.8	0.993	0.956	0.7024
725	P	A	0.9759	0.695	0.999	0.994	0.8243		713	S	Y	0.8471	0.663	0.995	0.979	0.8067		694	F	M	0.9967	0.539	1	0.994	0.7024
725	P	C	0.9993	0.677	1	0.998	0.8834		714	F	A	0.9959	0.697	0.986	0.955	0.849		694	F	N	0.9987	0.568	0.999	0.994	0.7045
725	P	E	0.9993	0.665	1	0.996	0.8764		714	F	C	0.9914	0.558	0.999	0.99	0.849		694	F	P	0.9998	0.558	1	0.994	0.7045
725	P	F	0.9993	0.701	1	0.998	0.7745		714	F	D	0.9988	0.622	0.996	0.987	0.849		694	F	Q	0.9994	0.558	1	0.994	0.7045
725	P	G	0.9975	0.728	1	0.996	0.8752		714	F	E	0.9994	0.616	0.996	0.987	0.849		694	F	R	0.9978	0.566	0.999	0.994	0.7045
725	P	H	0.9979	0.688	1	0.998	0.7657		714	F	G	0.9986	0.654	0.996	0.98	0.849		694	F	S	0.9987	0.658	0.998	0.991	0.7045
725	P	I	0.9986	0.692	1	0.998	0.8834		714	F	H	0.9925	0.549	0.999	0.99	0.821		694	F	T	0.9989	0.653	0.999	0.992	0.7045
725	P	K	0.9976	0.664	1	0.996	0.8834		714	F	I	0.9462	0.74	0.981	0.966	0.8468		694	F	V	0.9919	0.707	0.998	0.987	0.7045
725	P	L	0.9899	0.711	1	0.998	0.8254		714	F	K	0.9987	0.622	0.996	0.987	0.849		694	F	W	0.9842	0.536	1	0.994	0.7045
725	P	M	0.9988	0.684	1	0.998	0.8834		714	F	M	0.9894	0.64	0.996	0.99	0.8468		694	F	Y	0.9159	0.761	0.993	0.971	0.6296
725	P	N	0.9993	0.697	1	0.998	0.8764		714	F	N	0.9969	0.613	0.996	0.987	0.849		695	L	D	0.9999	0.612	0.999	0.949	0.6824
725	P	R	0.9937	0.699	1	0.999	0.8645		714	F	P	0.9992	0.602	0.996	0.99	0.849		695	L	E	0.9994	0.651	0.999	0.949	0.6824
725	P	S	0.9965	0.671	1	0.996	0.8752		714	F	Q	0.9985	0.603	0.996	0.99	0.849		695	L	F	0.9808	0.683	0.999	0.949	0.6447
725	P	T	0.9952	0.666	1	0.996	0.8752		714	F	R	0.9956	0.612	0.996	0.987	0.849		695	L	H	0.9987	0.517	1	0.961	0.6824
725	P	V	0.9939	0.719	1	0.998	0.8834		714	F	S	0.9948	0.668	0.995	0.979	0.849		695	L	K	0.9922	0.69	0.999	0.949	0.6444
725	P	Y	0.9993	0.705	1	0.998	0.8834		714	F	T	0.9971	0.658	0.996	0.98	0.849		695	L	M	0.9296	0.663	0.999	0.946	0.567
727	F	A	0.9976	0.844	0.994	0.969	0.8764		714	F	V	0.971	0.678	0.981	0.954	0.849		695	L	N	0.9994	0.602	0.999	0.961	0.6353
727	F	C	0.9973	0.774	0.999	0.993	0.8834		714	F	W	0.9623	0.604	0.999	0.99	0.849		695	L	P	0.9987	0.615	0.999	0.946	0.6383
727	F	D	0.9993	0.817	0.998	0.991	0.8834		714	F	Y	0.8616	0.668	0.981	0.931	0.786		695	L	Q	0.9975	0.62	0.999	0.96	0.6824
727	F	E	0.9993	0.813	0.998	0.991	0.8834		715	L	A	0.9427	0.589	0.995	0.979	0.809		695	L	R	0.9874	0.668	0.999	0.946	0.6392
727	F	G	0.9993	0.831	0.998	0.986	0.8834		715	L	E	0.9914	0.488	0.999	0.994	0.849		695	L	W	0.9954	0.511	1	0.982	0.6824
727	F	H	0.9966	0.709	1	0.993	0.8335		715	L	F	0.7697	0.59	0.999	0.991	0.7852		695	L	Y	0.9974	0.55	0.999	0.949	0.6803
727	F	I	0.9802	0.826	0.993	0.977	0.8752		715	L	G	0.972	0.492	0.999	0.994	0.8108		696	K	A	0.9871	0.615	0.995	0.979	0.5977
727	F	K	0.9993	0.816	0.998	0.991	0.8834		715	L	I	0.623	0.711	0.995	0.969	0.7852		696	K	E	0.9943	0.733	0.993	0.978	0.5977
727	F	L	0.9993	0.764	0.982	0.952	0.8752		715	L	K	0.9392	0.532	0.999	0.994	0.8108		696	K	G	0.9661	0.539	0.999	0.991	0.6538
727	F	M	0.9958	0.765	0.998	0.993	0.8752		715	L	M	0.5865	0.58	0.998	0.994	0.6943		696	K	L	0.9615	0.539	0.999	0.991	0.6667
727	F	N	0.9987	0.822	0.998	0.991	0.8834		715	L	R	0.8985	0.506	0.998	0.994	0.8067		696	K	N	0.9944	0.494	0.998	0.991	0.5977
727	F	P	0.9993	0.818	0.998	0.993	0.8834		715	L	S	0.9684	0.533	0.999	0.991	0.7972		696	K	Q	0.9102	0.511	0.998	0.991	0.6517
727	F	Q	0.9993	0.82	0.998	0.993	0.8834		715	L	T	0.9449	0.588	0.999	0.991	0.849		696	K	S	0.9921	0.683	0.995	0.985	0.6114
727	F	R	0.9979	0.821	0.998	0.991	0.8834		715	L	V	0.7261	0.753	0.993	0.967	0.7884		699	K	A	0.9466	0.736	0.995	0.979	0.7022
727	F	S	0.9979	0.836	0.998	0.986	0.8834		716	K	A	0.9649	0.597	0.995	0.972	0.7702		699	K	E	0.9558	0.736	0.993	0.978	0.5805
727	F	T	0.9989	0.826	0.998	0.986	0.8834		716	K	D	0.9935	0.567	0.999	0.988	0.8326		699	K	G	0.9074	0.736	0.999	0.991	0.7022
727	F	V	0.9877	0.803	0.993	0.968	0.8834		716	K	E	0.9769	0.74	0.993	0.971	0.8105		699	K	L	0.9401	0.736	0.999	0.991	0.7022
727	F	W	0.9813	0.745	1	0.993	0.8834		716	K	G	0.9097	0.607	0.995	0.98	0.8115		699	K	N	0.9691	0.736	0.998	0.991	0.6619
727	F	Y	0.9216	0.756	0.993	0.952	0.8243		716	K	L	0.8969	0.607	0.995	0.98	0.8074		699	K	Q	0.7565	0.736	0.998	0.991	0.7
728	L	A	0.9678	0.783	0.998	0.986	0.8097		716	K	N	0.984	0.613	0.998	0.987	0.8056		699	K	S	0.9621	0.736	0.995	0.985	0.5869
728	L	D	0.9993	0.79	0.999	0.997	0.805		716	K	Q	0.7215	0.612	0.998	0.987	0.8094		700	K	C	0.9686	0.585	0.999	0.971	0.6463
728	L	E	0.9971	0.8	0.999	0.996	0.863		716	K	S	0.9753	0.712	0.995	0.972	0.8074		700	K	F	0.9902	0.571	0.998	0.939	0.6463
728	L	F	0.9231	0.781	0.999	0.994	0.7799		716	K	T	0.9518	0.569	0.998	0.987	0.8115		700	K	H	0.8759	0.547	0.999	0.939	0.5462
728	L	G	0.9869	0.802	0.999	0.996	0.805		716	K	V	0.9498	0.53	0.999	0.988	0.8034		700	K	I	0.9277	0.591	0.997	0.916	0.6463
728	L	H	0.9914	0.737	1	0.997	0.863		719	K	W	0.9335	0.561	0.997	0.912	0.8326		700	K	M	0.9173	0.533	0.999	0.939	0.6463
728	L	I	0.7817	0.787	0.998	0.979	0.7799		720	K	A	0.8083	0.592	0.995	0.958	0.7861		700	K	W	0.9871	0.57	0.999	0.971	0.6463
728	L	K	0.9812	0.804	0.999	0.996	0.805		720	K	G	0.717	0.62	0.995	0.97	0.7861		700	K	Y	0.9623	0.595	0.998	0.92	0.6379
728	L	M	0.7509	0.773	0.999	0.996	0.7799		720	K	L	0.8197	0.62	0.995	0.97	0.7861		701	K	E	0.7256	0.736	0.993	0.978	0.5462
728	L	N	0.9966	0.789	0.999	0.997	0.8009		720	K	N	0.8627	0.62	0.998	0.981	0.7653		701	K	G	0.7573	0.736	0.999	0.991	0.6204
728	L	P	0.9929	0.791	0.999	0.997	0.8358		720	K	P	0.8088	0.489	0.999	0.981	0.775		701	K	L	0.842	0.736	0.999	0.991	0.6204
728	L	Q	0.9797	0.778	0.999	0.997	0.863		720	K	S	0.8711	0.719	0.995	0.958	0.693		701	K	N	0.8702	0.736	0.998	0.991	0.5462
728	L	R	0.9684	0.795	0.999	0.996	0.8009		720	K	T	0.7153	0.574	0.998	0.981	0.7211		701	K	S	0.89	0.736	0.995	0.985	0.6204
728	L	S	0.9883	0.809	0.999	0.994	0.7887		720	K	V	0.7853	0.541	0.999	0.981	0.7836
728	L	T	0.9754	0.798	0.999	0.994	0.863		721	K	W	0.9333	0.607	0.999	0.948	0.7403
728	L	V	0.8671	0.814	0.997	0.978	0.7799
728	L	W	0.978	0.728	1	0.997	0.863
728	L	Y	0.9901	0.714	0.999	0.996	0.8547
729	K	C	0.9802	0.823	1	0.98	0.7598
729	K	F	0.9949	0.795	0.999	0.958	0.8493
729	K	H	0.9287	0.698	0.999	0.958	0.8257
729	K	I	0.9881	0.788	0.999	0.944	0.8452
729	K	M	0.9668	0.675	1	0.956	0.7939
729	K	P	0.9613	0.743	0.999	0.918	0.7856
729	K	Q	0.8489	0.773	0.999	0.915	0.8411
729	K	V	0.9771	0.743	0.999	0.918	0.8351
729	K	W	0.99	0.815	1	0.98	0.8493
729	K	Y	0.9854	0.781	0.999	0.944	0.8493
730	K	A	0.8986	0.735	0.998	0.981	0.7939
730	K	C	0.9591	0.711	1	0.996	0.7421
730	K	D	0.9486	0.747	0.999	0.992	0.8493
730	K	E	0.9488	0.743	0.997	0.98	0.7765
730	K	F	0.9876	0.743	1	0.996	0.8493
730	K	G	0.7529	0.797	0.998	0.986	0.8493
730	K	I	0.9547	0.726	0.999	0.994	0.7724
730	K	L	0.9356	0.797	0.998	0.986	0.8493
730	K	N	0.8995	0.716	0.999	0.991	0.8493
730	K	P	0.8983	0.701	0.999	0.992	0.8493
730	K	Q	0.7421	0.724	0.999	0.991	0.8411
730	K	S	0.8938	0.755	0.998	0.981	0.7939
730	K	T	0.8348	0.748	0.999	0.991	0.7939
730	K	V	0.9221	0.743	0.999	0.992	0.8493
730	K	W	0.9884	0.7	1	0.998	0.7898
730	K	Y	0.9596	0.737	0.999	0.996	0.8493
732	K	A	0.8625	0.727	0.998	0.981	0.8728
732	K	D	0.9501	0.742	0.999	0.992	0.8153
732	K	E	0.8508	0.776	0.997	0.98	0.7367
732	K	F	0.9862	0.701	1	0.996	0.8728
732	K	G	0.7586	0.795	0.998	0.986	0.8728
732	K	I	0.94	0.697	0.999	0.994	0.8728
732	K	L	0.901	0.795	0.998	0.986	0.8728
732	K	N	0.9172	0.751	0.999	0.991	0.8194
732	K	P	0.8423	0.684	0.999	0.992	0.8728
732	K	S	0.846	0.771	0.998	0.981	0.8194
732	K	T	0.7882	0.747	0.999	0.991	0.8194
732	K	V	0.8853	0.743	0.999	0.992	0.8194
732	K	Y	0.9634	0.705	0.999	0.996	0.8153
733	K	C	0.8678	0.76	1	0.98	0.8414
733	K	F	0.949	0.765	0.999	0.958	0.8414
733	K	I	0.7873	0.771	0.999	0.944	0.8414
733	K	M	0.7187	0.678	1	0.956	0.8414
733	K	P	0.7527	0.739	0.999	0.918	0.8099
733	K	V	0.7146	0.787	0.999	0.918	0.8414
733	K	W	0.9298	0.753	1	0.98	0.8414
733	K	Y	0.8721	0.763	0.999	0.944	0.8414

## Sheet: phosphorylated_residues
ADD1									ADD2									ADD3
pos	aa1	aa2	AlphaMissense_add1	Rhapsody_add1	polyphen_humdiv_add1	polyphen_humvar_add1	pmut_add1		pos	aa1	aa2	AlphaMissense_add2	Rhapsody_add2	polyphen_humdiv_add2	polyphen_humvar_add2	pmut_add2		pos	aa1	aa2	AlphaMissense_add3	Rhapsody_add3	polyphen_humdiv_add3	polyphen_humvar_add3	pmut_add3
11	T	C	0.6132	0.79	1	0.998	0.7371		31	Y	P	0.7039	0.61	0.996	0.932	0.787		11	T	W	0.8803	0.736	1	0.983	0.5475
11	T	D	0.6379	0.858	1	0.996	0.7371		55	T	C	8821	639	997	833	647		11	T	Y	0.6543	0.736	0.999	0.951	0.5475
11	T	E	0.5793	0.858	1	0.996	0.717		55	T	F	9116	718	965	716	6688		64	S	D	0.9306	0.601	1	0.998	0.8437
11	T	K	0.6163	0.859	1	0.996	0.7371		55	T	H	6397	696	997	833	5972		64	S	E	0.9702	0.603	1	0.998	0.8437
11	T	W	0.9013	0.851	1	0.998	0.7371		55	T	P	8801	703	954	616	617		64	S	F	0.9501	0.586	1	0.999	0.8042
11	T	Y	0.6823	0.876	1	0.998	0.7371		55	T	W	9609	681	997	917	6688		64	S	G	0.7979	0.603	0.999	0.997	0.8355
24	Y	A	0.9874	0.755	1	0.999	0.7934		55	T	Y	8836	717	988	788	6688		64	S	H	0.7975	0.628	1	0.999	0.8437
24	Y	C	0.9635	0.741	1	0.999	0.7934		60	S	A	0.5879	0.696	1	0.991	0.8397		64	S	I	0.9457	0.602	1	0.999	0.8544
24	Y	D	0.9813	0.731	1	0.999	0.7934		60	S	D	0.9464	0.616	0.998	0.952	0.887		64	S	K	0.9931	0.599	1	0.998	0.8544
24	Y	E	0.9966	0.746	1	0.999	0.7934		60	S	E	0.9746	0.749	1	0.992	0.8997		64	S	L	0.7779	0.565	1	0.998	0.8544
24	Y	F	0.5758	0.774	0.999	0.998	0.6344		60	S	F	0.967	0.787	1	0.999	0.8941		64	S	M	0.7927	0.627	1	0.999	0.8544
24	Y	G	0.9683	0.734	1	0.999	0.7482		60	S	G	0.8645	0.741	1	0.994	0.8858		64	S	N	0.8252	0.61	1	0.998	0.8437
24	Y	H	0.9882	0.767	1	0.999	0.6871		60	S	H	0.7873	0.781	1	0.997	0.8997		64	S	P	0.9958	0.603	1	0.999	0.8355
24	Y	I	0.9687	0.741	1	0.999	0.5609		60	S	I	0.9595	0.77	1	0.997	0.8997		64	S	Q	0.9408	0.625	1	0.999	0.8437
24	Y	K	0.9978	0.745	1	0.999	0.7934		60	S	K	0.9947	0.631	0.998	0.952	0.8997		64	S	R	0.9941	0.605	1	0.999	0.7517
24	Y	L	0.9367	0.746	1	0.999	0.7158		60	S	L	0.8313	0.763	1	0.996	0.8997		64	S	V	0.9217	0.577	1	0.999	0.6828
24	Y	M	0.9861	0.67	1	0.999	0.7645		60	S	M	0.8576	0.777	1	0.999	0.8997		64	S	W	0.9388	0.629	1	1	0.8544
24	Y	N	0.953	0.738	1	0.999	0.7433		60	S	N	0.8748	0.761	1	0.996	0.8997		64	S	Y	0.8728	0.604	1	0.999	0.8544
24	Y	P	0.9723	0.755	1	0.999	0.7449		60	S	P	0.9966	0.77	1	0.997	0.881		402	S	F	0.7598	0.628	1	0.985	0.6645
24	Y	Q	0.9973	0.713	1	0.999	0.7934		60	S	Q	0.9444	0.705	0.999	0.982	0.8997		402	S	H	0.6192	0.537	1	0.978	0.6249
24	Y	R	0.9929	0.731	1	0.999	0.7934		60	S	R	0.9945	0.787	1	0.996	0.8409		402	S	I	0.6376	0.614	1	0.979	0.6645
24	Y	S	0.9526	0.747	1	0.999	0.7934		60	S	T	0.664	0.751	1	0.994	0.8914		402	S	P	0.8777	0.538	1	0.98	0.5282
24	Y	T	0.9878	0.747	1	0.999	0.7934		60	S	V	0.9513	0.782	1	0.996	0.7646		402	S	Q	0.7456	0.525	0.999	0.97	0.6067
24	Y	V	0.9366	0.751	1	0.999	0.6042		60	S	W	0.9394	0.747	1	1	0.8997		402	S	W	0.7548	0.547	1	0.997	0.6645
24	Y	W	0.9581	0.753	1	0.999	0.7645		60	S	Y	0.8842	0.782	1	0.999	0.8997		402	S	Y	0.5749	0.627	1	0.985	0.6013
35	Y	C	0.9667	0.832	1	0.984	0.8113		693	S	W	0.7488	0.66	0.999	0.937	0.6154		411	T	F	0.8289	0.525	0.999	0.982	0.6645
35	Y	D	0.9741	0.863	0.996	0.969	0.8113		701	S	C	0.8813	0.532	0.999	0.99	0.7594		411	T	W	0.9499	0.512	1	0.997	0.6645
35	Y	E	0.9928	0.879	0.997	0.97	0.8113		701	S	F	0.9509	0.647	0.995	0.986	0.7727		442	S	C	0.7355	0.739	1	0.999	0.6067
35	Y	I	0.9553	0.817	0.997	0.959	0.8031		701	S	G	0.845	0.575	0.966	0.934	0.7594		442	S	D	0.9927	0.675	1	0.998	0.6249
35	Y	K	0.9954	0.883	0.997	0.97	0.8303		701	S	H	0.9557	0.549	0.999	0.99	0.6226		442	S	E	0.9918	0.69	1	0.998	0.6538
35	Y	M	0.9658	0.751	1	0.985	0.8031		701	S	I	0.9431	0.669	0.996	0.987	0.7727		442	S	F	0.9738	0.741	1	0.999	0.6645
35	Y	N	0.9337	0.881	0.996	0.969	0.8113		701	S	L	0.8928	0.661	0.986	0.968	0.7226		442	S	G	0.815	0.693	1	0.997	0.6067
35	Y	P	0.9975	0.852	0.999	0.985	0.8113		701	S	M	0.9254	0.549	0.999	0.99	0.7678		442	S	H	0.9577	0.741	1	0.999	0.5464
35	Y	Q	0.9952	0.805	0.997	0.97	0.8113		701	S	N	0.9523	0.618	0.986	0.955	0.6702		442	S	I	0.9448	0.751	1	0.999	0.6645
35	Y	R	0.9922	0.873	0.997	0.97	0.8113		701	S	P	0.9358	0.61	0.995	0.979	0.5128		442	S	K	0.997	0.68	1	0.998	0.6645
35	Y	T	0.9804	0.879	0.993	0.94	0.8113		701	S	R	0.9951	0.611	0.996	0.98	0.7727		442	S	L	0.8022	0.674	1	0.998	0.6645
35	Y	V	0.9075	0.804	0.997	0.956	0.8113		701	S	V	0.9559	0.652	0.996	0.98	0.7727		442	S	M	0.8166	0.745	1	0.999	0.6645
35	Y	W	0.9566	0.722	1	0.985	0.8031		701	S	W	0.954	0.53	0.999	0.99	0.7727		442	S	N	0.9473	0.685	1	0.998	0.6067
59	S	C	0.6381	0.739	0.999	0.94	0.7243		701	S	Y	0.9137	0.631	0.995	0.986	0.7727		442	S	P	0.9932	0.737	1	0.999	0.6067
59	S	F	0.9444	0.78	0.994	0.921	0.7008		703	S	F	7969	622	996	859	7305		442	S	Q	0.978	0.683	1	0.999	0.6067
59	S	H	0.9013	0.739	0.999	0.942	0.7243		703	S	I	6446	607	977	665	6247		442	S	R	0.997	0.74	1	0.999	0.6645
59	S	M	0.7739	0.735	0.996	0.942	0.7008		703	S	W	8694	633	999	947	7305		442	S	V	0.905	0.71	1	0.999	0.6645
59	S	W	0.9536	0.752	0.999	0.973	0.7532		703	S	Y	7615	627	996	859	7305		442	S	W	0.9801	0.67	1	1	0.6645
59	S	Y	0.9005	0.776	0.994	0.921	0.7532		713	S	D	0.9922	0.688	0.986	0.934	0.8108		442	S	Y	0.9484	0.75	1	0.999	0.6645
64	S	A	0.7823	0.797	0.999	0.997	0.8397		713	S	E	0.995	0.677	0.986	0.934	0.848		446	Y	C	0.9796	0.611	1	0.982	0.5986
64	S	C	0.7956	0.844	1	0.999	0.906		713	S	F	0.8764	0.675	0.995	0.979	0.849		446	Y	D	0.9978	0.627	0.997	0.965	0.5986
64	S	D	0.9803	0.852	1	0.999	0.906		713	S	H	0.9538	0.574	0.999	0.985	0.849		446	Y	E	0.9993	0.595	0.998	0.955	0.5986
64	S	E	0.9917	0.855	1	0.999	0.906		713	S	I	0.8944	0.697	0.996	0.98	0.848		446	Y	F	0.6351	0.616	0.997	0.943	0.5696
64	S	F	0.9898	0.871	1	0.999	0.906		713	S	K	0.995	0.672	0.986	0.934	0.849		446	Y	G	0.9913	0.618	0.998	0.955	0.6068
64	S	G	0.9408	0.839	0.999	0.998	0.8977		713	S	L	0.6715	0.698	0.986	0.952	0.849		446	Y	H	0.9956	0.602	0.999	0.982	0.5605
64	S	H	0.9409	0.843	1	0.999	0.906		713	S	M	0.8423	0.574	0.999	0.985	0.8108		446	Y	I	0.9897	0.577	0.996	0.939	0.5696
64	S	I	0.9896	0.859	1	0.999	0.906		713	S	N	0.9123	0.675	0.986	0.934	0.8155		446	Y	K	0.9993	0.59	0.996	0.955	0.5986
64	S	K	0.9989	0.853	1	0.999	0.906		713	S	P	0.8308	0.647	0.995	0.969	0.8468		446	Y	M	0.9916	0.579	1	0.983	0.5696
64	S	L	0.9449	0.833	1	0.999	0.906		713	S	Q	0.9769	0.656	0.996	0.97	0.849		446	Y	N	0.992	0.604	0.994	0.953	0.5704
64	S	M	0.955	0.841	1	0.999	0.906		713	S	R	0.9924	0.639	0.996	0.97	0.848		446	Y	P	0.9976	0.651	0.998	0.975	0.5986
64	S	N	0.9485	0.853	1	0.999	0.906		713	S	V	0.8028	0.701	0.996	0.97	0.8331		446	Y	Q	0.9992	0.6	0.998	0.975	0.5986
64	S	P	0.9984	0.816	1	0.999	0.8977		713	S	W	0.9132	0.569	0.999	0.985	0.849		446	Y	S	0.981	0.588	0.988	0.913	0.5986
64	S	Q	0.9859	0.843	1	0.999	0.906		713	S	Y	0.8471	0.663	0.995	0.979	0.8067		446	Y	W	0.9222	0.591	1	0.992	0.5696
64	S	R	0.9987	0.822	1	0.999	0.906											461	S	W	0.7245	0.736	0.999	0.969	0.6645
64	S	T	0.8401	0.849	0.999	0.998	0.8921											481	T	D	0.6761	0.58	0.994	0.921	0.5157
64	S	V	0.9865	0.821	1	0.999	0.8159											481	T	W	0.6152	0.626	0.999	0.972	0.5157
64	S	W	0.9844	0.862	1	1	0.906											677	S	I	0.7014	0.526	0.999	0.992	0.612
64	S	Y	0.9717	0.882	1	0.999	0.906											677	S	N	0.7757	0.679	0.995	0.98	0.5255
334	S	D	0.9571	0.703	0.998	0.945	0.8382		The cells in yellow correspond to residues with experimental evidence.									681	S	G	0.7712	0.735	0.995	0.958	0.5987
334	S	E	0.9755	0.699	0.998	0.945	0.8061											681	S	I	0.9099	0.535	0.999	0.992	0.612
334	S	F	0.748	0.813	0.998	0.972	0.734											681	S	L	0.8174	0.627	1	0.988	0.612
334	S	H	0.9148	0.697	0.999	0.972	0.7252											681	S	V	0.9283	0.549	0.999	0.988	0.612
334	S	K	0.9932	0.705	0.998	0.945	0.7459											693	S	D	0.9977	0.736	0.995	0.98	0.6814
334	S	N	0.6511	0.694	0.992	0.917	0.7699											693	S	E	0.9977	0.736	0.995	0.98	0.6824
334	S	Q	0.9569	0.699	0.998	0.962	0.7252											693	S	F	0.9773	0.736	0.998	0.994	0.6824
334	S	R	0.9822	0.739	0.997	0.961	0.7615											693	S	G	0.809	0.736	0.995	0.958	0.6803
334	S	W	0.906	0.807	0.999	0.987	0.8382											693	S	I	0.9728	0.736	0.999	0.992	0.6814
334	S	Y	0.8194	0.811	0.998	0.972	0.734											693	S	K	0.9977	0.736	0.995	0.98	0.6824
408	S	E	0.5884	0.801	0.997	0.956	0.7176											693	S	L	0.9281	0.736	0.999	0.988	0.6824
431	S	D	0.9226	0.746	0.996	0.925	0.6846											693	S	N	0.9677	0.736	0.995	0.98	0.6151
431	S	E	0.9533	0.763	0.996	0.925	0.6778											693	S	P	0.9732	0.736	0.998	0.991	0.6803
431	S	H	0.6498	0.761	0.999	0.961	0.7401											693	S	Q	0.9899	0.736	0.999	0.992	0.6824
431	S	N	0.5897	0.728	0.996	0.925	0.6082											693	S	R	0.9977	0.736	0.999	0.992	0.6824
431	S	R	0.9557	0.793	0.996	0.949	0.7691											693	S	T	0.6925	0.736	0.993	0.971	0.6238
436	S	D	8986	654	946	589	6903											693	S	V	0.9449	0.736	0.999	0.988	0.6202
436	S	W	5677	0.66	984	0.87	7193											693	S	W	0.9797	0.736	1	0.998	0.6824
445	T	W	0.7207	0.837	1	0.999	0.8797											693	S	Y	0.9557	0.736	0.998	0.994	0.6202
465	S	Q	0.703	0.684	0.996	0.932	0.6562
532	S	W	0.5801	0.765	0.994	0.917	0.7542
710	S	D	0.8676	0.798	0.994	0.969	0.6548
710	S	F	0.6066	0.793	0.998	0.991	0.6823
710	S	H	0.8244	0.694	1	0.993	0.7084
710	S	I	0.6825	0.803	0.998	0.991	0.7779
710	S	M	0.6713	0.693	1	0.993	0.8069
710	S	N	0.6918	0.785	0.994	0.969	0.6764
710	S	P	0.5652	0.769	0.998	0.986	0.7084
710	S	Q	0.9126	0.773	0.998	0.986	0.5652
710	S	R	0.9743	0.765	0.998	0.986	0.6673
710	S	V	0.7059	0.821	0.998	0.986	0.7065
710	S	W	0.7742	0.715	1	0.993	0.6869
710	S	Y	0.6649	0.783	0.998	0.991	0.6495
714	S	F	0.8669	0.75	0.998	0.991	0.7022
714	S	I	0.8606	0.762	0.998	0.991	0.7826
714	S	K	0.9654	0.72	0.994	0.969	0.5921
714	S	L	0.7126	0.784	0.994	0.978	0.6902
714	S	N	0.8325	0.713	0.994	0.969	0.633
714	S	P	0.7678	0.7	0.998	0.986	0.7693
714	S	Q	0.942	0.667	0.998	0.986	0.6921
714	S	R	0.9861	0.697	0.998	0.986	0.7615
714	S	V	0.8723	0.773	0.998	0.986	0.7615
714	S	W	0.8998	0.727	1	0.993	0.7826
714	S	Y	0.8022	0.743	0.998	0.991	0.7826
716	S	F	8005	725	989	726	7816
716	S	H	8538	653	998	788	7473
716	S	M	7146	657	998	788	6928
716	S	Q	8876	657	991	734	7424
716	S	R	9573	686	991	647	6154
716	S	W	8441	803	998	891	7816
716	S	Y	7647	735	989	726	7606
716	S	A	9636	727	998	981	7859
726	S	C	7288	683	994	707	7881
726	S	H	9859	689	996	716	8834
726	S	M	9659	696	953	0.63	8254
726	S	Q	9923	708	984	652	8834
726	S	W	978	777	996	716	8834

## Sheet: most_destabilizing_mutations
ADD1											ADD2
		mCSM		DynaMut2		MUTPRED2		missense3D					mCSM		DynaMut2		MUTPRED2		missense3D
ID	mut	Predicted ΔΔG	Outcome	prediction	Predicted Stability Change (ΔΔGStability)	score	predicción	predicción			ID	mut	Predicted ΔΔG	Outcome			score	predicción	predicción
ADDA_HUMAN	L197D	-3.718	Highly Destabilizing	Destabilising	-3.4	0.949	Altered Stability (Pr = 0.40 | P = 3.0e-03); Altered Transmembrane protein (Pr = 0.27 | P = 7.2e-04); Gain of Strand (Pr = 0.26 | P = 0.04); Altered Metal binding (Pr = 0.14 | P = 0.04)	Structural damage detected			ADDB_HUMAN	L274G	-3.36	Highly Destabilizing	Destabilising	-3.19	0.94	Altered Stability (Pr = 0.26 | P = 7.5e-03)	Structural damage detected
ADDA_HUMAN	L299N	-3.041	Highly Destabilizing	Destabilising	-3.18	0.97	Altered Stability (Pr = 0.32 | P = 4.9e-03); Gain of Catalytic site at H302 (Pr = 0.28 | P = 2.3e-03); Loss of Allosteric site at R300 (Pr = 0.26 | P = 0.01); Altered Metal binding (Pr = 0.24 | P = 9.3e-03); Altered DNA binding (Pr = 0.19 | P = 0.03); Altered Transmembrane protein (Pr = 0.18 | P = 7.8e-03)	Structural damage detected			ADDB_HUMAN	F168G	-3.748	Highly Destabilizing	Destabilising	-3.2	0.904	Altered Stability (Pr = 0.54 | P = 1.4e-03); Gain of Intrinsic disorder (Pr = 0.30 | P = 0.04); Gain of Relative solvent accessibility (Pr = 0.24 | P = 0.04); Altered Metal binding (Pr = 0.23 | P = 0.02)	Structural damage detected
ADDA_HUMAN	I298D	-3.112	Highly Destabilizing	Destabilising	-3.05	0.957	Altered Stability (Pr = 0.32 | P = 4.6e-03); Gain of Allosteric site at H302 (Pr = 0.28 | P = 4.4e-03); Altered Metal binding (Pr = 0.27 | P = 4.8e-03); Gain of Catalytic site at H302 (Pr = 0.27 | P = 2.5e-03); Altered DNA binding (Pr = 0.20 | P = 0.02); Altered Transmembrane protein (Pr = 0.17 | P = 9.2e-03)	Structural damage detected			ADDB_HUMAN	I170G	-3.389	Highly Destabilizing	Destabilising	-3.22	0.918	Altered Stability (Pr = 0.28 | P = 6.3e-03); Altered Metal binding (Pr = 0.25 | P = 0.03)	Structural damage detected
ADDA_HUMAN	V198D	-3.485	Highly Destabilizing	Destabilising	-3.26	0.882	Altered Stability (Pr = 0.29 | P = 6.0e-03); Altered Transmembrane protein (Pr = 0.25 | P = 1.6e-03); Altered Metal binding (Pr = 0.13 | P = 0.05)	Structural damage detected
ADDA_HUMAN	L197N	-2.935	Highly Destabilizing	Destabilising	-3.11	0.936	Altered Stability (Pr = 0.38 | P = 3.2e-03); Altered Ordered interface (Pr = 0.30 | P = 0.02); Gain of Relative solvent accessibility (Pr = 0.28 | P = 0.02); Altered Transmembrane protein (Pr = 0.25 | P = 1.5e-03); Altered Metal binding (Pr = 0.14 | P = 0.04)	Structural damage detected
ADDA_HUMAN	L299D	-3.79	Highly Destabilizing	Destabilising	-3.44	0.973	Altered Stability (Pr = 0.31 | P = 5.0e-03); Altered Metal binding (Pr = 0.28 | P = 5.6e-03); Loss of Catalytic site at H302 (Pr = 0.27 | P = 3.1e-03); Loss of Allosteric site at R300 (Pr = 0.26 | P = 0.01); Altered DNA binding (Pr = 0.19 | P = 0.02); Altered Transmembrane protein (Pr = 0.18 | P = 8.4e-03)	Structural damage detected
ADDA_HUMAN	I298G	-3.242	Highly Destabilizing	Destabilising	-3.25	0.962	Altered Stability (Pr = 0.69 | P = 5.7e-04); Loss of Allosteric site at R300 (Pr = 0.29 | P = 5.0e-03); Loss of Catalytic site at N301 (Pr = 0.26 | P = 4.4e-03); Altered Metal binding (Pr = 0.25 | P = 7.4e-03); Altered DNA binding (Pr = 0.20 | P = 0.02); Altered Transmembrane protein (Pr = 0.13 | P = 0.02)	Structural damage detected
ADDA_HUMAN	L255G	-2.81	Highly Destabilizing	Destabilising	-3.01	0.941	Altered Stability (Pr = 0.16 | P = 0.02); Gain of Methylation at K252 (Pr = 0.09 | P = 0.05)	Structural damage detected
ADDA_HUMAN	L297G	-3.435	Highly Destabilizing	Destabilising	-3.27	0.964	Altered Stability (Pr = 0.45 | P = 2.3e-03); Loss of Catalytic site at H302 (Pr = 0.30 | P = 1.9e-03); Loss of Allosteric site at R300 (Pr = 0.27 | P = 0.01); Altered Metal binding (Pr = 0.25 | P = 6.5e-04); Altered DNA binding (Pr = 0.19 | P = 0.02); Altered Transmembrane protein (Pr = 0.13 | P = 0.02)	Structural damage detected
ADDA_HUMAN	L299G	-3.57	Highly Destabilizing	Destabilising	-3.5	0.971	Altered Stability (Pr = 0.71 | P = 5.3e-04); Loss of Allosteric site at R300 (Pr = 0.30 | P = 4.3e-03); Gain of Catalytic site at N301 (Pr = 0.29 | P = 1.8e-03); Altered Metal binding (Pr = 0.24 | P = 0.01); Altered DNA binding (Pr = 0.19 | P = 0.03); Altered Transmembrane protein (Pr = 0.15 | P = 0.02)	Structural damage detected
ADDA_HUMAN	V305G	-2.98	Highly Destabilizing	Destabilising	-3.41	0.895	Altered Stability (Pr = 0.73 | P = 4.7e-04); Gain of Catalytic site at H302 (Pr = 0.34 | P = 5.3e-04); Altered Ordered interface (Pr = 0.33 | P = 7.3e-03); Loss of Allosteric site at R300 (Pr = 0.29 | P = 5.5e-03); Altered Metal binding (Pr = 0.27 | P = 7.4e-03); Gain of Relative solvent accessibility (Pr = 0.24 | P = 0.04); Altered DNA binding (Pr = 0.20 | P = 0.02); Altered Transmembrane protei…	Structural damage detected
ADDA_HUMAN	L197G	-3.669	Highly Destabilizing	Destabilising	-3.48	0.942	Altered Stability (Pr = 0.86 | P = 2.3e-04); Altered Transmembrane protein (Pr = 0.19 | P = 7.5e-03)	Structural damage detected

## Sheet: contact_residues
α-subunit 1	α-subunit 2		β-subunit 1	β-subunit 2
/1:	/0:	/2:	/3:	/4:	/9:
107	33	100	110	110	29	The cells in yellow correspond to the unique mutations of each subunit.
108	35	102	111	111	30
109	36	103	113	112	31
110	37	104	117	114	32
111	39	105	120	116	33
112	40	106	121	117	35
113	41	107	123	119	36
114	42	108	128	120	37
115	43	109	129	121	38
116	44	110	131	143	39
117	45	111	143	145	40
119	46	112	145	146	41
121	47	113	146	147	42
123	48	114	147	148	43
124	49	115	148	151	44
126	50	116	149	152	45
129	51	117	151	153	46
130	52	118	152	154	47
131	53	119	153	160	48
132	54	120	172	163	49
133	55	121	173	164	50
134	56	123	174	165	51
135	57	124	175	166	52
136	58	125	176	167	53
137	59	126	179	168	54
138	60	129	181	172	55
139	61	131	183	173	56
140	62	133	184	174	57
143	63	158	197	175	58
158	64	159	199	176	59
159	65	162	200	178	60
162	66	163	201	179	61
163	67	164	202	180	62
164	68	165	203	181	63
165	70	166	229	183	64
166	71	185	231	184	65
184	72	186	234	189	66
185	73	187	235	190	67
186	74	188	237	191	68
187	75	190	238	193	69
188	76	191	239	194	70
191	77	193	240	197	71
195	78	196	245	198	72
209	79	209	246	199	73
211	81	210	247	200	74
212	82	211	248	201	75
213	83	212	249	202	76
214		213	251	203	77
215		214	252	204	78
216		215	261	205	79
218		216	262	206
219		217	263	207
241		218	264	208
242		219	288	216
243		220	289	217
244		241	290	218
246		242	303	219
247		243	304	220
248		244	307	221
249		246	308	229
250		247	311	230
251		248	314	231
252		249	315	232
257		250	316	234
258		251	317	235
259		252	318	236
260		253	319	237
261		257	320	238
273		258	321	239
274		259	322	240
275		260	323	241
276		261	324	242
277		263	326	245
278		272	327	246
301		273	328	247
315		274	329	248
319		275	330	249
323		276	331	251
326		277	332	252
327		300	337	261
329		301	340	262
330		302	341	263
331		315	342	264
333		319	343	266
334		323	344	267
338		326	346	268
339		327	348	270
340		328	349	271
342		329	352	272
344		330	353	275
349		331	354	276
352		332	355	277
357		333	356	278
358		334	360	279
360		335	361	280
361		336	363	281
362		338	364	283
369		339	365	288
370		340	366	289
375		341	367	290
376		342	368	298
378		343	369	304
379		344	370	307
380		348	371	308
382		349	372	311
383		352	374	314
386		353	375	315
387		368	377	317
397		369	382	318
398		370	383	319
400		375	384	320
401		376	385	321
402		377	386	322
403		379	387	323
404		380	388	324
405		382	389	325
406		383	390	326
407		386	391	327
409		387	392	328
411		390	393	330
412		397	394	332
413		398	395	336
414		399	396	337
415		400	397	346
416		401	398	350
417		402	399	351
420		404	400	352
421		405	401	353
422			402	354
423			403	355
425			404	356
426			405	357
427			406	358
446			407	359
452			408	362
454			409	363
455			410	364
456			411	367
457			416	368
458			417	370
459			418	371
460			419	373
461			421	374
462			422	375
463			424	376
464			427	377
478			429	378
479			430	379
481			431	380
483			432	381
484			433	382
485			434	383
486			435	384
487			436	385
488			437	386
489			438	387
490			439	388
491			440	389
492			442	390
493			459	391
494			460	393
495			461	394
496			462	395
497			463	396
498			464	397
499			467	398
500			470	399
502			471	400
503			472	401
504			473	402
506			474	403
507			475	404
508			476	405
509			477
510			478
511			479
512			482
513			483
514			484
515			485
516			486
517			487
518			488
519			489
520			490
521			491
522			492
523			494
524			495
525			496
			498
			499
			501
			502
			503
			505
			506
			507
			509
			510
			511
			512
			513
			514
			515
			516
			517
			518
			519
			520
			523
			524
